# Supplementary material for: FIP200 controls the TBK1 activation threshold at SQSTM1/p62-positive condensates
Source: Sci Rep. 2021 Jul 5;11:13863. doi: 10.1038/s41598-021-92408-4 (PMC8257712; doi:10.1038/s41598-021-92408-4)
Supplement: Supplementary file 2 — Supplementary Information 2. [file 41598_2021_92408_MOESM2_ESM.xlsx]

## Sheet: GFP vs FIP200 MED differential
FIP200 EBSS 1	FIP200 EBSS 2	FIP200 EBSS 3	FIP200 MED 1	FIP200 MED 2	FIP200 MED 3	GFP only EBSS 1	GFP only EBSS 2	GFP only EBSS 3	GFP only MED 1	GFP only MED 2	GFP only MED 3	t-test Significant	PEP	Intensity	MS/MS Count	t-test p value	t-test Difference	Protein IDs	Protein names	Gene names
20.6739	20.899	19.8567	20.5528	20.5743	20.7418	17.526	18.3796	17.4889	16.6505	16.576	16.5918	+	2.1424e-25	9527000	24	3.83228e-07	4.01686	Q3LIE7;Q15392-2;Q15392;H7C4B7	Delta(24)-sterol reductase	Nbla03646;DHCR24
27.4054	27.6722	27.0544	26.8433	27.6356	26.9973	17.1261	17.5196	17.6528	17.5771	17.3261	17.2014	+	4.9244e-282	967060000	325	3.2791e-06	9.79051	O75385	Serine/threonine-protein kinase ULK1	ULK1
27.243	27.6028	27.7884	27.0615	27.5635	27.7729	16.4565	16.2002	18.1935	17.0137	17.2971	16.4292	+	1.4948e-168	1196700000	303	5.80101e-06	10.5526	Q9BSB4;F8VQD9;F8VVA0;H3BMZ4	Autophagy-related protein 101	ATG101;C12orf44
21.9106	21.6744	21.5166	22.556	22.5448	22.2978	17.0004	16.5952	17.0218	17.6797	17.6783	18.049	+	1.0571e-46	27397000	45	6.26643e-06	4.66384	Q92900-2;Q92900	Regulator of nonsense transcripts 1	UPF1
26.4238	25.8079	26.5838	27.089	26.4856	27.4033	17.4188	16.0211	17.3892	17.3672	16.9387	16.7298	+	0	627340000	329	6.96414e-06	9.98074	Q12888;Q12888-2;A6NNK5;Q12888-3;C9JXV0;H7BZY0;H7C3N7;M0R142;H7C495;H7C151	Tumor suppressor p53-binding protein 1	TP53BP1
25.9521	26.1525	25.1605	26.8436	26.1048	26.0455	17.1435	17.2088	18.1132	17.4023	16.7941	17.2362	+	0	444130000	256	8.16419e-06	9.18712	E7ETA6		PCM1
20.8247	20.7818	20.5084	20.4968	20.7652	20.7533	16.9698	17.5445	17.0017	16.7427	16.3794	16.6807	+	9.8505e-14	10205000	13	8.88934e-06	4.07081	C9J4Z3;P61513;G5E9R3;M0R0A1;Q6P4E4;E9PEL3;M0R2L6;A6NKH3	60S ribosomal protein L37a;Putative 60S ribosomal protein L37a-like	RPL37A;RPL37L
27.1543	27.805	27.2896	27.1075	26.6842	26.8086	17.922	17.2622	19.0856	16.5494	17.3347	17.7007	+	2.7369e-180	897380000	123	1.16816e-05	9.67181	Q04837;E7EUY5;C9K0U8	Single-stranded DNA-binding protein, mitochondrial	SSBP1
23.7095	24.3949	23.6764	23.3429	23.7504	23.2407	17.8787	18.8644	19.0336	16.1239	16.7553	16.8919	+	2.0018e-99	80231000	89	1.7279e-05	6.85431	P39656;P39656-3;P39656-2;U3KQ84	Dolichyl-diphosphooligosaccharide--protein glycosyltransferase 48 kDa subunit	DDOST
25.0121	25.6098	25.0021	24.5683	25.0083	24.3186	16.5923	16.0911	16.2351	16.9587	16.7806	16.0769	+	5.2728e-249	191580000	121	1.82819e-05	8.0263	P04844;P04844-2;Q5JYR7;Q5JYR4;F2Z3K5;Q5JYR3;H0Y5M1	Dolichyl-diphosphooligosaccharide--protein glycosyltransferase subunit 2	RPN2
20.2335	20.1927	20.1469	20.163	20.4602	20.281	19.8248	17.3235	16.5265	16.2388	16.631	16.0766	+	1.0037e-42	8106300	15	2.79628e-05	3.98597	P07900;P07900-2;G3V2J8;Q58FG0	Heat shock protein HSP 90-alpha	HSP90AA1
23.573	23.542	22.6964	25.5176	24.6056	25.4391	18.0855	17.6484	19.8621	15.9225	16.905	16.1539	+	8.6853e-166	144260000	133	2.87419e-05	8.86036	Q9UHD2;F5H206;F5H1A3;F5GZI4;Q14164-2;A0A075B7B4;Q14164	Serine/threonine-protein kinase TBK1	TBK1
25.9573	25.752	25.6241	26.2387	26.5664	26.3021	16.4509	16.6558	18.1723	16.9496	17.561	18.341	+	0	421270000	259	2.98731e-05	8.75184	Q8NDV7-6;Q8NDV7-5;Q8NDV7;Q8NDV7-2;H7C269;Q8NDV7-3;H3BRT3;Q8NDV7-4;H3BTQ1;I3L218;Q9HCJ0;Q9HCJ0-2	Trinucleotide repeat-containing gene 6A protein	TNRC6A
28.3067	28.7558	28.634	28.2184	28.719	28.4707	16.4	16.8572	16.9954	16.9234	16.5841	18.2782	+	2.0285e-277	2298600000	373	3.12164e-05	11.2074	O75143-2;O75143;O75143-5;O75143-3;O75143-4;J9JIF6;E9PPR2;H0YEM7;J3KRU6;J3KST9;J3QR83;J3QRL1;H0YCL5;J3QR16;J3QLH7;H0YF43;H0YDR0	Autophagy-related protein 13	ATG13
23.5403	23.8245	24.0836	22.9316	23.3814	23.5683	17.0171	16.2727	16.4154	16.3465	17.2147	16.4902	+	3.2917e-134	86627000	52	3.59798e-05	6.60994	O75506	Heat shock factor-binding protein 1	HSBP1
22.5243	22.9382	22.2653	21.988	22.5469	21.7381	16.9516	16.8866	16.337	16.9524	16.5928	16.5468	+	4.2881e-22	31432000	30	3.77752e-05	5.39365	F5H1S8;Q14165;H0YG07;F5GX14	Malectin	MLEC
23.092	23.8174	23.1427	22.9214	23.073	22.581	17.2376	16.9337	17.0489	16.2335	16.9491	17.1599	+	2.8105e-54	57826000	44	4.30037e-05	6.07766	Q8TCT9-5;Q8TCT9;Q8TCT9-4;Q8TCT9-2;A0A075B6F6	Minor histocompatibility antigen H13	HM13
26.5278	27.196	25.6408	25.529	26.7984	25.312	17.035	17.3686	15.8659	16.9776	17.2752	17.2856	+	1.2743e-254	498270000	236	5.20108e-05	8.7003	P16615;P16615-5;P16615-2;P16615-3;P16615-4;H7C5W9;O14983-2;O14983;O14983-3;Q93084-4;Q93084-2;Q93084-3;Q93084-7;Q93084;Q93084-6;Q93084-5;J3QSY6;H3BVB2;H3BTW4	Sarcoplasmic/endoplasmic reticulum calcium ATPase 2	ATP2A2
27.9768	28.0982	28.6608	26.9437	27.6673	28.5192	17.1041	14.954	16.3851	16.9816	17.9437	16.8035	+	1.1234e-177	1560900000	202	5.42359e-05	10.4671	P15927;P15927-2;P15927-3;Q5TEJ7;Q5TEJ0	Replication protein A 32 kDa subunit	RPA2
25.355	24.7801	24.0375	24.335	25.16	24.4863	16.781	15.9609	18.3454	16.2518	17.405	17.1586	+	3.7434e-236	169280000	106	5.79289e-05	7.72197	Q676U5;Q676U5-2;E7EVC7;Q676U5-3;Q676U5-5;Q676U5-4;C9J1B2;C9JAY7;C9JK97;C9J8C6	Autophagy-related protein 16-1	ATG16L1
25.7738	25.5901	25.5388	25.7109	25.6564	25.7759	24.0937	24.3659	24.3588	24.4901	24.5335	24.3233	+	1.2311e-68	394110000	185	6.42113e-05	1.26544	P23396;P23396-2;E9PL09;E9PPU1;H0YEU2;F2Z2S8;H0YCJ7;H0YF32;E9PQ96;E9PJH4;E9PK82;E9PSF4;E9PQX2;H0YES8	40S ribosomal protein S3	RPS3
25.3092	26.0008	25.2235	24.8961	24.9126	24.3648	17.4338	18.5313	18.9162	16.1673	17.6109	16.5866	+	2.2584e-153	223270000	164	6.91072e-05	7.93625	P04843;B7Z4L4;F8WF32	Dolichyl-diphosphooligosaccharide--protein glycosyltransferase subunit 1	RPN1
23.9296	23.5232	23.1871	23.0325	24.2408	23.2833	17.7466	21.2297	17.7162	17.0915	17.0571	17.2942	+	1.6679e-18	77051000	27	7.07617e-05	6.37129	P40429;M0QYS1;Q8J015;Q6NVV1;M0QZU1;A0A096LPE0	60S ribosomal protein L13a	RPL13A;RPL13a
24.5235	24.5434	25.8632	25.1872	25.3288	26.6615	17.5507	18.0472	18.4164	17.8199	17.636	17.7442	+	8.7295e-57	250470000	75	7.17e-05	7.99247	P62995-3;P62995;H7BXF3;H7C2L4	Transformer-2 protein homolog beta	TRA2B
23.3961	23.2075	23.6184	24.682	23.8897	25.2751	16.9692	17.8027	16.6623	17.909	17.8051	18.0105	+	0	107260000	95	7.83691e-05	6.70736	Q9UPQ9-1;Q9UPQ9;H0Y720;Q9UPQ9-2	Trinucleotide repeat-containing gene 6B protein	TNRC6B
22.8025	21.4458	21.8718	22.3635	22.3968	22.045	16.3794	16.1359	16.2796	16.1446	16.5631	15.3167	+	1.2328e-40	30326000	21	8.19819e-05	6.26027	P05783;F8VZY9	Keratin, type I cytoskeletal 18	KRT18
20.985	20.8941	21.0813	20.7739	20.7417	21.4221	16.4458	17.7118	16.3071	17.0914	16.6405	16.7468	+	7.6566e-21	12440000	23	8.99087e-05	4.15301	P09661;H0YKK0;H0YMA0;H0YLR3	U2 small nuclear ribonucleoprotein A	SNRPA1
22.4174	22.9318	22.5855	24.3913	23.895	24.941	17.1984	17.0141	17.128	17.0783	17.9873	16.8933	+	1.3314e-133	84788000	67	9.76973e-05	7.08949	A7MCY6;F5H1U4;J3KS71;A7MCY6-2	TANK-binding kinase 1-binding protein 1	TBKBP1
25.1534	25.2778	24.4225	24.4614	25.2114	24.1451	17.8629	19.2276	17.7806	16.5366	16.9043	17.7717	+	3.1889e-82	176270000	84	9.92107e-05	7.53512	Q9P035;H3BS72;H3BPZ1;Q9P035-2;H3BRL8;H3BMZ1	Very-long-chain (3R)-3-hydroxyacyl-[acyl-carrier protein] dehydratase 3	PTPLAD1
22.3345	22.5889	21.9218	22.1856	22.0897	21.97	16.5675	17.2708	16.9414	17.0665	18.0478	17.6117	+	1.5801e-23	28347000	33	0.00010098	4.50644	P49257	Protein ERGIC-53	LMAN1
24.6086	23.8247	20.292	24.3987	25.2253	23.8289	18.4259	20.035	18.0377	16.1065	17.1683	16.5264	+	1.198e-139	123560000	90	0.000101838	7.88386	P82094;P82094-2;A0A0A0MTG4;F8WF45	TATA element modulatory factor	TMF1
22.1664	22.8518	22.4247	23.353	22.6834	22.9015	16.795	18.0947	17.5263	17.9291	16.9047	16.9981	+	3.4776e-83	41593000	65	0.000117149	5.70198	Q8TEV9;Q8TEV9-2	Smith-Magenis syndrome chromosomal region candidate gene 8 protein	SMCR8
18.0463	19.4327	20.3371	22.8128	22.9209	22.8673	16.3419	16.9798	17.2525	16.4004	16.6783	17.7055	+	1.0461e-74	23934000	43	0.000117621	5.93893	CON__ENSEMBL:ENSBTAP00000024146;F5GXY0;P01023;P20742
23.1583	23.5017	24.5976	24.2573	24.4198	25.5593	16.6824	15.8939	16.9175	17.4573	16.7578	17.7116	+	4.1131e-45	122380000	69	0.000118153	7.43655	Q13242;H0YIB4;S4R3G0	Serine/arginine-rich splicing factor 9	SRSF9
20.2908	20.7458	16.3385	21.0067	20.439	20.2945	17.0419	16.9391	17.0767	17.0042	17.2401	17.2425	+	5.7268e-40	7912500	17	0.000122071	3.41779	O75665-3;O75665;A6NF31;O75665-2;A0A0A0MS89	Oral-facial-digital syndrome 1 protein	OFD1
21.1416	21.2794	21.119	21.4086	21.1716	20.8735	16.8494	17.3982	16.7915	17.4249	16.7486	17.4033	+	3.7906e-37	14223000	29	0.0001269	3.95896	Q16352;A0A087WYG8	Alpha-internexin	INA
24.1828	23.656	22.6849	23.1045	24.0918	23.2634	16.9936	17.297	16.7868	17.1907	16.86	16.0037	+	1.7232e-65	74620000	48	0.000130023	6.80179	Q9H1Y0;L7UQJ2;Q9H1Y0-2;Q7Z3H3	Autophagy protein 5	ATG5
23.5498	23.4817	24.3185	24.2633	24.1313	24.8435	19.4729	19.4673	19.9739	20.1697	19.5308	20.183	+	2.0154e-175	108590000	66	0.000131332	4.45152	Q13310;Q13310-3;B1ANR0;Q13310-2;H0Y5F5;H0YEU6;B1ANR1;H0YEQ8;H0YCC8;H0Y6X6;P0CB38	Polyadenylate-binding protein 4	PABPC4
19.0754	19.2917	19.7634	19.2683	19.4571	19.4382	16.871	16.4423	16.1219	17.6017	17.1664	17.3287	+	8.5627e-33	3899400	14	0.000135381	2.02226	Q9H000-2;C9J494;Q9H000	Probable E3 ubiquitin-protein ligase makorin-2	MKRN2
23.0215	23.4556	24.2075	22.2739	22.6806	23.0457	16.2673	17.4768	17.4059	18.2136	17.3882	18.0166	+	2.3717e-222	55713000	50	0.000137103	4.79394	P42167;G5E972;P42167-2;P42167-3;H0YJH7	Lamina-associated polypeptide 2, isoforms beta/gamma;Thymopoietin;Thymopentin	TMPO
26.2149	26.6323	24.287	25.7805	26.1527	25.0129	16.3527	16.4432	16.5846	16.5148	16.5358	18.0557	+	0	373300000	381	0.000146622	8.61326	O95714;Q9BVR0;H3BUQ1;H3BRG9	E3 ubiquitin-protein ligase HERC2	HERC2
22.208	21.3313	20.3015	21.0205	21.1544	20.6947	20.1449	15.8519	16.9832	15.9312	16.4391	16.9549	+	3.9084e-12	17023000	9	0.0001567	4.51477	Q71UM5;H0YMV8;C9JLI6;C9J1C5	40S ribosomal protein S27-like;40S ribosomal protein S27	RPS27L
23.6773	23.9941	23.3233	23.2982	24.1561	23.7541	17.121	17.6918	18.2236	17.4513	15.8896	16.5976	+	1.3851e-149	79516000	87	0.000161345	7.08998	Q8IYT8;K7EIU2	Serine/threonine-protein kinase ULK2	ULK2
23.5841	23.0025	22.5711	23.5308	24.1748	24.4301	17.2113	17.7207	16.3099	16.4316	17.4171	17.8634	+	5.9489e-14	75956000	29	0.000169174	6.80784	P46781;B5MCT8;C9JM19;F2Z3C0;A8MXK4	40S ribosomal protein S9	RPS9
24.7311	25.6987	24.2096	24.0726	24.8236	23.4639	16.1426	17.2648	16.1741	16.8459	17.7779	16.7146	+	4.538e-189	157670000	106	0.000170722	7.00725	Q07065	Cytoskeleton-associated protein 4	CKAP4
20.1813	20.3753	20.7035	19.8626	20.3468	20.3319	16.1997	16.6741	17.1171	16.844	17.2517	16.6344	+	0.00053912	7217700	9	0.00017093	3.2704	C9JA28;Q9UNL2;Q9UNL2-2	Translocon-associated protein subunit gamma	SSR3
23.8868	23.9045	23.4649	23.1848	23.7735	23.2816	18.1467	16.2212	17.0874	15.8254	17.4477	16.5358	+	6.0184e-63	72342000	52	0.000173116	6.81038	Q9ULG6-2;Q9ULG6;Q9ULG6-5;Q9ULG6-4;Q9ULG6-3;H3BN32;H3BV63;H3BNE2	Cell cycle progression protein 1	CCPG1
22.3238	23.0743	21.9302	21.8174	22.5321	21.4111	17.0577	17.6608	15.6213	17.3615	17.0021	17.3559	+	6.3799e-48	29969000	25	0.000177934	4.68033	O00264;O00264-2;U3KQM0	Membrane-associated progesterone receptor component 1	PGRMC1
26.0019	26.0138	26.5851	26.6591	26.8879	27.1829	21.6158	22.273	22.3133	21.7716	22.7265	22.6267	+	3.5098e-173	610260000	239	0.000180294	4.53501	A0A087WTT1;P11940-2;P11940;E7EQV3;E7ERJ7;H0YAR2;H0YBN4;H0YAP2;E5RGH3;E5RJB9;H0YB86;E5RH24;Q4VXU2;H0YAS6;H0YB75;E5RHG7;H0YAS7;Q4VXU2-2;H0YC10;E5RGC4;E5RFD8;H0YER0;Q96DU9-2;Q96DU9	Polyadenylate-binding protein 1	PABPC1
23.0426	21.6356	22.5066	20.8232	21.5547	21.2101	21.8334	21.4741	22.4263	17.3637	16.6361	17.2333	+	3.9922e-31	34546000	29	0.000180664	4.11829	Q6FI81;H3BV90;Q6FI81-3;H3BUG4;H3BT65;H3BQ23;H3BPG7;Q6FI81-2	Anamorsin	CIAPIN1
22.8598	23.1459	24.2249	23.3332	23.6748	24.8013	16.4155	16.4079	17.7589	17.8255	18.0024	18.1259	+	7.6482e-29	76832000	46	0.000192193	5.95182	B4DQI6;Q13595-3;Q13595;Q13595-2	Transformer-2 protein homolog alpha	TRA2A
19.6946	20.4965	19.6867	19.8415	19.7034	19.9701	16.9818	16.3984	20.1502	17.2704	16.5583	16.7207	+	2.84e-16	6874500	14	0.0001983	2.9886	E9PM69;R4GNH3;P17980;E9PMD8;E9PKD5;E9PN50;E9PLG2	26S protease regulatory subunit 6A	PSMC3
23.68	22.9145	16.5384	22.7277	24.137	23.3578	18.2107	15.9421	16.7499	16.8494	17.3932	17.6588	+	3.6805e-07	57841000	8	0.000205998	6.10705	O14828-2;O14828	Secretory carrier-associated membrane protein 3	SCAMP3
22.4678	22.2704	22.8597	23.287	22.4324	22.4187	17.1904	19.088	15.871	17.179	17.7395	18.1086	+	2.7014e-30	39047000	33	0.000216461	5.03701	CON__Q3ZBS7;P04004
22.1797	22.8552	21.6509	21.8527	22.1322	21.3442	17.8091	17.5686	17.9338	16.5921	16.7166	17.547	+	4.7836e-68	25500000	30	0.000217615	4.82445	Q9UGP8;A6PVC9	Translocation protein SEC63 homolog	SEC63
25.2667	24.6717	25.2016	24.9088	25.6425	24.9393	17.1831	16.4783	17.5323	17.4141	18.584	16.7054	+	4.2966e-303	214130000	120	0.000221098	7.59569	Q14596;Q14596-2;B7Z5R6	Next to BRCA1 gene 1 protein	NBR1
22.6129	22.5744	21.1443	21.7533	22.239	21.1446	19.5367	19.9244	16.8563	17.1472	17.3209	17.6174	+	9.1729e-37	27835000	30	0.000227844	4.35048	Q53GQ0;E9PI21;Q53GQ0-2	Estradiol 17-beta-dehydrogenase 12	HSD17B12
23.231	23.696	22.9245	22.6661	23.3999	22.258	17.0089	17.3033	18.0427	17.1475	17.9996	17.453	+	5.2212e-89	53361000	86	0.00023018	5.24128	Q8N766-4;Q8N766-2;Q8N766;Q8N766-3;Q5TG59;H7C4E3	ER membrane protein complex subunit 1	EMC1
22.6551	23.3781	22.1251	21.914	22.7986	22.1198	17.788	17.7712	17.0099	16.2758	17.2599	17.3026	+	3.5706e-56	37494000	26	0.000240699	5.33139	P61619;B4DR61;P61619-3;H7C1Q9;C9JXC6;H7C069;A6NK38;F2Z2C7;A6NIF9;C9JJV4	Protein transport protein Sec61 subunit alpha isoform 1	SEC61A1
21.6199	21.8696	20.5855	22.5176	21.5503	21.9326	16.4146	17.2621	17.3137	17.3575	18.0798	17.7205	+	4.2075e-66	21811000	34	0.00025691	4.28091	Q96M89;Q96M89-2;H7BZ08;F8WF51	Coiled-coil domain-containing protein 138	CCDC138
20.312	21.4288	20.8772	21.6965	22.047	22.0949	16.755	17.4347	18.1221	18.5653	19.0816	19.2665	+	2.1715e-19	18456000	18	0.000262063	2.97502	D6RB09;D6RG13;D6RAT0;P61247;D6RAS7;D6R9B6;H0Y8L7;E9PFI5;H0Y9Y4;D6RED7	40S ribosomal protein S3a	RPS3A
21.633	21.6891	22.4671	22.1862	22.0832	22.9957	17.1354	16.6759	16.6029	17.7593	16.9153	17.7939	+	2.2767e-54	28538000	29	0.000266455	4.93223	Q9HCE1-2;Q9HCE1;Q5JR04;Q9HCE1-3	Putative helicase MOV-10	MOV10
22.2085	22.2675	21.2676	21.9231	22.2799	21.5884	17.5684	16.6098	16.9211	17.6856	16.5072	17.2069	+	3.3649e-82	23899000	42	0.00026681	4.79722	O15063	Uncharacterized protein KIAA0355	KIAA0355
21.8584	22.1821	21.6401	22.3777	22.3828	22.0893	16.561	18.2175	16.7955	17.9649	17.2717	16.5544	+	1.5965e-56	26438000	47	0.000277112	5.01962	Q86WA8;Q86WA8-2;E7EN44;H3BUW8;H3BQ67;H3BPF7	Lon protease homolog 2, peroxisomal	LONP2
21.1421	21.637	23.278	24.1543	22.55	24.5037	17.4748	17.2736	15.8253	16.774	16.3016	16.2981	+	8.0997e-53	58620000	38	0.000304898	7.27811	Q96MU7-2;Q96MU7;J3QR07;J3KS01;J3KRG5	YTH domain-containing protein 1	YTHDC1
22.7089	22.2073	22.2981	22.3476	22.4985	22.9018	18.3403	18.2	16.444	18.2487	17.0453	17.0048	+	3.919e-61	35158000	27	0.000305604	5.1497	Q9BUJ2-4;A0A0A0MRA5;B7Z4B8;Q9BUJ2-2;Q9BUJ2;M0QYZ0;M0R3F1;Q9BUJ2-3;M0QYI8;M0R0K8;M0R203;M0QYM5;M0QZV6	Heterogeneous nuclear ribonucleoprotein U-like protein 1	HNRNPUL1
21.2352	21.8421	20.8852	22.4284	21.8009	22.1988	18.3364	17.8762	16.3434	17.1679	17.9145	18.2778	+	4.8721e-39	22266000	32	0.000312634	4.35599	Q96LT7;Q96LT7-2	Protein C9orf72	C9orf72
22.4457	22.7634	21.793	22.0109	22.3176	21.668	17.7323	17.5432	16.1972	16.3646	17.6204	16.4422	+	4.5797e-16	28964000	23	0.000315883	5.18981	Q9UBM7;H0YE57;E9PM00;E9PJ54	7-dehydrocholesterol reductase	DHCR7
19.9235	21.1013	19.5664	20.0725	20.3634	20.0375	17.6907	16.8099	17.6702	16.9751	17.2015	16.296	+	1.6638e-18	7393200	15	0.000331385	3.3336	Q9HD20-2;Q9HD20;Q9HD20-3;H7C3H2	Probable cation-transporting ATPase 13A1	ATP13A1
21.5451	21.6347	23.2148	22.6593	22.8085	24.1571	16.3921	16.3768	17.4382	16.8841	16.5979	17.5522	+	6.2439e-113	41410000	36	0.000363488	6.19689	Q7Z417;Q7Z417-2	Nuclear fragile X mental retardation-interacting protein 2	NUFIP2
21.5057	21.7224	20.2642	21.3834	21.8358	20.4629	17.8144	17.1895	18.3702	16.08	16.5657	15.8794	+	7.9415e-62	15943000	28	0.000365914	5.05235	Q9NY74	Ewings tumor-associated antigen 1	ETAA1
24.3687	24.0442	24.2298	23.6422	24.9791	24.7126	17.914	19.1375	17.8524	17.6402	17.5662	18.8281	+	7.3549e-44	134960000	69	0.000370806	6.43313	P39023;G5E9G0;B5MCW2;H7C422;H7C3M2;F8WCR1;Q92901	60S ribosomal protein L3	RPL3
22.4932	22.1194	22.677	21.9177	22.9504	22.8743	16.8029	17.7019	18.2704	17.7571	17.2335	18.2259	+	5.2665e-11	36294000	25	0.000383518	4.84199	P46779-4;P46779-5;H0YMF4;P46779;P46779-2;P46779-3;H0YKD8;H0YLP6	60S ribosomal protein L28	RPL28
23.428	23.1199	22.7727	21.9857	23.0955	22.3114	17.0756	17.3424	16.3022	16.6238	17.5915	17.6653	+	4.7202e-115	46698000	56	0.000388558	5.17069	Q9UPS8;Q9UPS8-3;E7ESJ3;Q9UPS8-2;H0Y4T9	Ankyrin repeat domain-containing protein 26	ANKRD26
20.2862	19.9432	20.5782	21.0245	20.2692	20.086	17.9383	17.6264	16.5837	16.9377	17.3403	17.0251	+	1.8987e-20	8397400	16	0.000422924	3.35885	B4E3L3;Q96RU2-2;Q96RU2-3;Q96RU2;G3V1N5;H0YG96;H0YFX3;H0YFA0;H0YFD7;H0YH19	Ubiquitin carboxyl-terminal hydrolase;Ubiquitin carboxyl-terminal hydrolase 28	USP28
19.7554	19.8211	19.8197	19.4187	19.4273	19.6286	17.6829	16.451	17.6505	17.8117	17.4131	17.2203	+	5.7118e-11	4759600	8	0.000426212	2.00985	P37268-5;P37268;P37268-4;P37268-3;P37268-2;E9PNM1;E9PJG4	Squalene synthase	FDFT1
25.6553	25.9797	27.0736	24.5526	25.6513	25.9078	16.6561	16.8134	16.6698	18.228	18.5684	16.7121	+	7.8879e-109	380780000	182	0.000436488	7.53441	P35244;B5MC59	Replication protein A 14 kDa subunit	RPA3
23.8251	24.364	24.7004	23.3176	23.6364	24.4388	16.5309	18.1645	17.0088	17.0955	18.6511	17.6026	+	1.1474e-99	103460000	73	0.000445945	6.01452	P50402;Q5HY57;F8WEQ1	Emerin	EMD
22.499	23.1732	25.698	24.3762	24.1366	26.6196	16.8449	16.7579	17.8338	16.8254	16.2564	16.393	+	7.2956e-51	165220000	69	0.000453276	8.5526	H0Y6E7;H3BT71;P38159;P38159-2;H3BR27;P38159-3;H3BNC1;H3BUY5;O75526;Q8N7X1	RNA-binding motif protein, X chromosome;RNA-binding motif protein, X chromosome, N-terminally processed	RBMX
20.3395	17.0298	20.3373	20.6649	20.504	20.7872	17.356	15.4791	17.3755	16.4892	17.5725	16.5753	+	5.989e-16	7734400	15	0.000454394	3.77303	Q96PK6	RNA-binding protein 14	RBM14
23.7234	24.4222	23.3561	23.4073	23.8408	22.9401	16.6055	17.7651	16.6942	15.8052	17.3918	17.5561	+	2.7517e-52	81378000	58	0.000461866	6.47838	E5RHW4;O94905;E5RJ09;O94905-2;O94905-3;B0QZ43	Erlin-2	ERLIN2
22.1684	21.6166	21.8181	22.2199	22.0639	22.8934	20.1481	17.6996	17.8748	16.1644	16.3211	17.6696	+	2.6261e-23	28463000	37	0.000468277	5.67401	P62266;D6RD47;D6RDJ2;D6RIX0;D6R9I7	40S ribosomal protein S23	RPS23
22.6499	21.0277	21.6227	22.0554	22.2738	21.7081	17.5307	16.3273	22.1985	16.3544	17.5004	17.7805	+	3.4052e-60	31596000	31	0.000502056	4.80066	P08727;CON__P08727;C9JM50;K7EMS3;CON__P19001	Keratin, type I cytoskeletal 19	KRT19
24.1743	24.4984	26.2208	27.7489	25.4005	28.1598	16.5699	16.9983	16.5035	18.2659	17.6845	18.255	+	0	609330000	168	0.000509092	9.03459	Q15424;Q15424-4;Q15424-3;Q15424-2;K7EII0;K7ES42	Scaffold attachment factor B1	SAFB
20.8352	21.0403	20.4846	20.2271	21.128	20.702	16.9315	16.1068	18.1946	17.4575	17.1272	16.6265	+	4.4434e-37	10342000	19	0.000524029	3.61529	O43242;O43242-2;H0YGV8	26S proteasome non-ATPase regulatory subunit 3	PSMD3
22.9018	22.5664	22.4186	21.9423	23.1851	22.2846	16.3747	16.3513	17.3444	17.8194	16.9469	16.5132	+	2.7883e-07	37775000	21	0.00054594	5.37749	E7EPB3;P50914	60S ribosomal protein L14	RPL14
22.8654	22.5078	22.8353	24.1155	23.5009	24.0389	16.4349	17.3743	16.6065	15.0824	16.9123	17.4308	+	1.4295e-111	64687000	92	0.000553431	7.40992	Q9UKV8;Q9UKV8-2;E5RJY2	Protein argonaute-2	AGO2
23.8556	23.888	23.2819	24.3226	24.0699	24.1896	22.4931	22.9195	23.0309	22.571	22.8796	22.9606	+	1.1295e-34	129770000	67	0.000566912	1.39024	P15880;H0YEN5;E9PQD7;E9PMM9;E9PPT0;I3L404;E9PM36;H3BNG3;H0YE27	40S ribosomal protein S2	RPS2
34.7089	34.7655	34.3733	34.5302	34.9214	34.5928	21.315	23.1331	25.3731	21.0822	24.7595	24.143	+	0	161240000000	10505	0.000577817	11.3532	Q8TDY2;Q8TDY2-2;H0YC28;H0YC30;E5RH63;E5RH44	RB1-inducible coiled-coil protein 1	RB1CC1
19.929	20.4566	19.5584	19.6053	19.8477	20.0462	18.5132	17.2891	17.1354	17.5663	16.9735	17.65	+	7.2965e-29	5837600	18	0.000603542	2.43648	Q14573;B7ZMI3;Q14643-4;Q14643-3;Q14643-8;Q14643-7;Q14643-5;Q14643-6;Q14643-2;Q14643	Inositol 1,4,5-trisphosphate receptor type 3	ITPR3
19.4469	18.9341	18.9571	19.8448	19.1325	20.0272	19.3144	18.831	18.7225	16.3069	16.1257	16.7668	+	3.1447e-34	5898000	14	0.00060447	3.26833	P09874	Poly [ADP-ribose] polymerase 1	PARP1
21.7405	21.8049	21.3071	21.2025	20.9552	20.6981	17.3858	15.7242	16.4933	17.4933	16.1308	16.9055	+	1.0642e-21	16268000	16	0.000615115	4.10878	D6RBV2;Q12907;D6RIU4;D6RDX1	Vesicular integral-membrane protein VIP36	LMAN2
21.5053	21.2895	23.266	23.6322	23.4021	24.9324	16.0762	17.9124	18.0357	17.8229	18.4333	18.9367	+	1.1021e-55	64152000	70	0.000626402	5.59128	Q8WWM7;Q8WWM7-6;Q8WWM7-8;Q8WWM7-5;Q8WWM7-4;Q8WWM7-9;Q8WWM7-2;Q8WWM7-3;H3BUF6;H3BSK9;Q8WWM7-7;H3BSQ5;H3BUE3;H3BRB0	Ataxin-2-like protein	ATXN2L
21.641	21.8442	21.7375	21.897	22.3609	21.7372	17.0991	16.8174	15.9946	17.323	18.6183	17.8706	+	1.5642e-17	24199000	18	0.00063676	4.06106	Q8WUW1;Q8WUW1-2	Protein BRICK1	BRK1
19.2887	19.3656	19.0365	19.1263	19.1496	19.0335	15.8305	16.5454	17.5434	16.4199	17.2064	16.5533	+	1.9408e-13	3784700	15	0.000637789	2.37662	Q8NFF5-3;Q5T196;Q8NFF5-2;Q8NFF5;Q8NFF5-4;Q8NFF5-5	FAD synthase;Molybdenum cofactor biosynthesis protein-like region;FAD synthase region	FLAD1
22.7619	22.5514	22.3307	22.8807	23.1651	23.3853	18.7695	19.5105	19.7901	19.6271	20.3961	20.4846	+	2.8927e-14	45547000	23	0.000651131	2.97442	E9PJD9;E9PLL6;P46776;E9PLX7	60S ribosomal protein L27a	RPL27A
22.2119	22.9209	20.7872	20.8703	21.5172	20.4185	17.6746	18.6196	18.593	17.4683	16.7436	17.3678	+	4.7599e-37	21681000	19	0.000667206	3.7421	Q15125;C9J719;C9JJ78	3-beta-hydroxysteroid-Delta(8),Delta(7)-isomerase	EBP
20.4054	20.8538	21.5719	21.3764	21.2161	22.6016	17.1917	15.4726	17.436	16.0202	17.1718	16.4617	+	4.9149e-34	14956000	33	0.000715247	5.18015	O00425;O00425-2;F8WD15;Q9Y6M1-5;Q9Y6M1-6;Q9Y6M1-3;Q9Y6M1-4;Q9Y6M1-1;Q9Y6M1;F8W930	Insulin-like growth factor 2 mRNA-binding protein 3	IGF2BP3
22.5414	22.3093	22.3132	23.0565	22.8008	23.3919	17.0825	16.8937	17.0317	16.9594	18.5183	18.4916	+	2.3331e-11	42158000	16	0.000719282	5.09328	A0A087WXM6;J3QQT2;J3KRX5;P18621;P18621-3;J3KRB3;A0A087WWH0;J3QS96;P18621-2;J3QLC8;A0A0A0MRF8;A0A087WY81;J3KSJ0	60S ribosomal protein L17	RPL17
24.1622	24.6595	25.01	24.0723	24.5845	25.138	15.7419	16.8082	15.1066	15.5854	16.8095	18.2496	+	3.7881e-145	144740000	108	0.000741732	7.71675	P14373;P14373-2;H0Y551;Q9HCM9-2;Q9HCM9	Zinc finger protein RFP	TRIM27
22.031	21.5779	22.0864	22.4993	22.108	22.3781	22.8538	22.7289	16.1656	15.9961	17.6705	17.6293	+	3.2642e-46	42298000	29	0.000749151	5.2298	P63167;F8VXL2;F8VRV5;F8VXI7;Q96FJ2	Dynein light chain 1, cytoplasmic	DYNLL1
20.3121	19.5157	18.7538	19.8417	19.5579	20.0483	17.6838	18.9519	18.1356	17.3166	16.2977	16.7562	+	1.6848e-06	5773400	13	0.000759558	3.0258	P62277;J3KMX5	40S ribosomal protein S13	RPS13
19.6662	19.5023	19.5066	19.3983	19.8943	19.6507	16.6583	16.4533	16.5946	16.5247	17.2815	17.2432	+	3.3908e-15	4648600	9	0.000762448	2.63127	A0A087WWL9;Q29963;P10321;A2AEA2;P01893;P30508;P30501;F8W9Z8;F6U0H7;Q5SRN7;Q29960-2;A7MAP4;Q6DU44;P13747;Q95365;Q31610;Q29836;Q29718;P30486;P30480;P30475;P30462;P30460;P18463;P01889;Q31612;Q2L6I5;Q09160;P30512;P30459;P30457;P30456;P30455;P30453;P30450;P30447;P30443;P18462;P16190;P16189;P16188;P13746;P10316;P10314;P05534;P04439;P01892;P01891;Q29865;P30499;P30510;Q9TNN7;Q29960;Q07000;P30505;Q5SRN5;P…	HLA class I histocompatibility antigen, Cw-6 alpha chain;HLA class I histocompatibility antigen, Cw-7 alpha chain;Putative HLA class I histocompatibility antigen, alpha chain H;HLA class I histocompatibility antigen, Cw-12 alpha chain;HLA class I histocompatibility antigen, Cw-2 alpha chain	HLA-C;HLA-H
21.4798	21.7629	20.8722	20.5383	21.4987	20.3807	17.8084	16.5291	17.78	17.5349	17.6525	17.3509	+	3.2135e-18	13953000	15	0.000794689	3.29314	P36542;P36542-2	ATP synthase subunit gamma, mitochondrial	ATP5C1
24.4294	24.2648	24.1154	23.7458	24.9365	24.3212	19.3726	19.8248	18.1476	19.435	20.5503	20.0949	+	1.2384e-57	125550000	82	0.000801208	4.30776	P36578;H3BM89;H3BTP7;H3BU31	60S ribosomal protein L4	RPL4
21.8864	22.4373	21.0785	21.3985	21.95	20.8131	17.5848	17.3187	16.5095	18.035	17.3438	17.1394	+	1.0042e-09	22313000	13	0.000802427	3.88112	F5GXX5;P61803;F5H895	Dolichyl-diphosphooligosaccharide--protein glycosyltransferase subunit DAD1	DAD1
22.7286	23.1544	22.7453	22.8709	22.583	23.3861	16.7571	17.0958	16.7286	18.0503	17.9971	16.3582	+	5.635e-101	44069000	71	0.000814008	5.47812	Q96RR1;Q96RR1-3;Q96RR1-2	Twinkle protein, mitochondrial	PEO1
21.8798	22.4506	21.4484	21.7238	22.0066	21.1109	16.3822	18.2016	18.2929	16.8696	16.9334	18.0869	+	2.1888e-24	21562000	19	0.000817616	4.31714	P46977;P46977-2;A0A0A0MTF0;E9PN73;E9PI32;H0YET6	Dolichyl-diphosphooligosaccharide--protein glycosyltransferase subunit STT3A	STT3A
20.8248	20.521	20.0864	20.1267	19.9689	19.8624	17.7019	16.4616	17.7861	17.7042	17.2167	16.673	+	7.6567e-26	7661000	12	0.000820883	2.78799	Q9NRG9-2;Q9NRG9;F8VUB6;F8VZ44;H3BU82	Aladin	AAAS
21.4683	21.9878	20.9248	21.0177	21.2897	20.0893	17.8607	16.3676	16.9279	16.4402	17.1786	17.1083	+	3.495e-29	14594000	22	0.000849241	3.88985	F8VUA7;F8VQX7;Q9BZF1-3;Q9BZF1-2;Q9BZF1	Oxysterol-binding protein;Oxysterol-binding protein-related protein 8	OSBPL8
22.6674	22.1012	22.1262	21.9362	22.9918	22.8705	17.4455	17.7573	17.1645	17.245	17.5478	18.6256	+	1.2475e-06	33438000	9	0.000861598	4.79336	P46778;G3V1B3;M0R181	60S ribosomal protein L21	RPL21
20.0585	20.3821	19.6503	19.9481	20.4097	19.9783	16.2875	16.1356	16.2792	16.2111	16.4692	17.376	+	5.6098e-30	6651000	11	0.000866933	3.42654	O96005-3;O96005-4;O96005;K7EJ16	Cleft lip and palate transmembrane protein 1	CLPTM1
23.1977	23.4584	22.841	22.4452	22.8964	21.9838	18.2097	17.2401	17.2413	16.533	18.024	16.1997	+	1.9893e-28	61903000	25	0.000876008	5.52289	Q9BTV4	Transmembrane protein 43	TMEM43
27.0937	25.9825	26.6195	26.7107	26.9671	26.4176	24.8395	24.5503	25.72	25.016	25.2475	25.2047	+	0	815240000	398	0.000893031	1.54241	P08670;B0YJC4;B0YJC5;Q5JVS8;P17661;H7C5W5;P41219;P41219-2;F8W835	Vimentin	VIM
22.2024	22.1265	21.8231	21.8805	22.6198	22.3749	17.1653	20.5062	20.4411	19.5163	20.0846	19.9388	+	2.443e-12	30451000	30	0.000899532	2.44518	C9JXB8;C9JNW5;P83731	60S ribosomal protein L24	RPL24
23.6846	23.6689	22.917	23.0863	24.1234	23.6767	19.318	19.0951	19.0808	18.6957	19.8998	18.5422	+	2.1629e-17	74688000	27	0.000941133	4.58292	P26373;J3QSB4;P26373-2;H3BTH3	60S ribosomal protein L13	RPL13
20.8283	21.2391	21.6417	22.1674	21.7156	23.0449	17.9653	16.6517	17.2205	16.9989	16.9878	18.219	+	9.1583e-42	20154000	39	0.000967109	4.90743	Q6PKG0;Q6PKG0-3;E5RH50;H0YC33;H0YC73;H0YBW1;H0YAX9;Q659C4-7;Q659C4-6;Q659C4-5;Q659C4-2;Q659C4	La-related protein 1	LARP1
20.0328	20.9104	20.1502	19.9189	20.5258	20.2734	17.0354	16.1898	16.8969	16.2646	17.4672	16.8529	+	9.3185e-24	7573800	19	0.000970603	3.3778	O60762;Q5QPK2;H0Y368;Q5QPJ9	Dolichol-phosphate mannosyltransferase	DPM1
20.3738	20.4208	20.3132	20.4873	20.1346	19.9703	16.1235	17.2086	18.13	17.2701	17.0966	18.005	+	7.8281e-12	9755000	16	0.000990556	2.74012	J3QLH6;J3KRP2;J3QSA9;P62195-2;P62195;J3QRW1;J3QQM1;J3QSE0;J3QRR3;Q8NB90-3;Q8NB90-2;Q8NB90	26S protease regulatory subunit 8	PSMC5
22.8214	23.1012	22.5396	22.6236	22.8108	21.9679	17.423	16.4034	16.3154	16.2712	18.1836	17.283	+	1.2224e-55	39550000	28	0.00101401	5.22152	Q14739;C9JXK0;C9JES9	Lamin-B receptor	LBR
22.2296	22.904	22.3054	21.9044	22.3471	21.5485	17.0602	16.3589	16.6806	17.0101	18.1173	16.3765	+	4.9025e-21	30370000	42	0.00103667	4.76534	P51571;A6NLM8	Translocon-associated protein subunit delta	SSR4
21.6951	21.4697	21.6106	23.3846	22.4994	22.6351	19.0766	16.8686	18.8332	18.3624	16.475	17.8168	+	4.3959e-80	32626000	54	0.00106712	5.28826	Q9HAD4;H0YAA3;Q9HAD4-2;D6RE66;B4DHS8;D6RBY6;D6RH33;D6R9E7;D6RB94;B4DK73;H0Y9Z3;D6R9M1;D6RJA5;H0YAI6;D6RA22;D6RIX6	WD repeat-containing protein 41	WDR41
20.4932	20.0609	20.7666	19.7087	20.1144	20.149	19.4385	15.5015	19.4828	16.9531	16.9227	17.8223	+	3.6714e-32	7683000	15	0.00108262	2.75801	P23258;Q9NRH3;K7EIS0;K7EKE5	Tubulin gamma-1 chain;Tubulin gamma-2 chain;Tubulin gamma chain	TUBG1;TUBG2
21.6464	22.5969	21.8825	21.5527	21.6376	21.4579	17.4769	17.4094	16.4942	17.0833	17.1977	18.5366	+	1.2259e-34	21744000	17	0.00109865	3.94356	Q86UP2-2;Q86UP2-4;Q86UP2;Q86UP2-3;G3V4Y7;G3V5G2;B7Z6P3;H0YJZ8;G3V5P0;H0YJP2	Kinectin	KTN1
20.7243	20.5761	20.2357	20.4769	20.5994	20.6823	17.7305	16.9162	17.6997	17.1281	16.8458	18.1008	+	1.226e-20	11827000	23	0.00110468	3.22794	P25054-2;P25054;H3BNH8;R4GMU6;B7Z2B6;E9PFT7	Adenomatous polyposis coli protein	APC
23.4443	23.1826	23.8586	23.5064	23.1249	23.3253	23.102	22.5924	22.1791	22.3613	22.409	22.3928	+	5.0024e-132	90227000	100	0.00110766	0.93114	P52597	Heterogeneous nuclear ribonucleoprotein F;Heterogeneous nuclear ribonucleoprotein F, N-terminally processed	HNRNPF
23.3521	23.1558	21.835	22.6732	23.5728	22.6912	19.3985	20.156	19.7027	19.5863	20.2988	19.9851	+	2.4007e-13	51244000	21	0.0011187	3.02231	P61353;K7ELC7;K7EQQ9;K7ERY7	60S ribosomal protein L27	RPL27
21.1338	21.3668	20.5581	20.3622	21.3072	20.2357	17.4453	17.0192	16.3422	15.5632	16.6419	16.8141	+	4.1916e-42	11666000	29	0.00114797	4.2953	Q8WVM8;Q8WVM8-2;Q8WVM8-3;J3KNG4;G3V2M8;G3V4I1;G3V363;H0YJS6;G3V5F3;H0YJY1	Sec1 family domain-containing protein 1	SCFD1
22.1421	22.7115	24.3346	23.2595	23.2867	24.6412	18.0859	16.185	16.3283	16.2599	18.3069	17.7889	+	1.3547e-46	65597000	37	0.00120338	6.27724	O75494-5;Q5JRI1;O75494-4;O75494-6;O75494-3;O75494-2;O75494;Q6IQ42;R4GMP8	Serine/arginine-rich splicing factor 10	SRSF10
23.3391	23.2221	23.158	23.5495	24.1275	24.2873	21.7641	21.7447	21.3216	22.1868	22.1833	21.9887	+	1.1064e-80	90502000	72	0.00132216	1.86844	P17844;J3KTA4;P17844-2;J3KRZ1;J3QRQ7;J3QSF1;J3KRX8;J3QLG9;J3QR62;J3QRN5;X6RLV5;J3QR02	Probable ATP-dependent RNA helicase DDX5	DDX5
17.1532	21.1517	21.7719	20.968	21.205	22.5103	17.0533	16.7767	16.4696	16.0546	17.3662	16.4795	+	2.2729e-09	13165000	11	0.00132252	4.92769	Q16629-3;Q16629-2;Q16629-4;C9JAB2;Q16629	Serine/arginine-rich splicing factor 7	SRSF7
20.2337	20.8582	18.7749	20.1905	20.0124	19.0749	16.4465	16.5008	16.1821	16.5716	17.0388	16.5873	+	5.7192e-05	6339900	7	0.0013247	3.02673	H0YNX5;H0YNA5;P67812-2;H0YNG3;P67812-4;P67812;P67812-3	Signal peptidase complex catalytic subunit SEC11A	SEC11A
20.0284	17.0378	20.6723	21.4042	20.2354	21.78	18.046	17.5182	16.063	17.3042	16.799	16.3168	+	4.2359e-66	9740200	13	0.00135993	4.33319	Q00839-2;Q00839	Heterogeneous nuclear ribonucleoprotein U	HNRNPU
24.1636	23.8859	23.0126	23.4475	24.1476	23.5362	20.4005	21.773	20.7048	20.7638	21.5846	20.9875	+	1.7875e-33	94044000	40	0.00139546	2.59847	P62917;E9PKZ0;E9PKU4;G3V1A1;E9PP36	60S ribosomal protein L8	RPL8
21.1568	21.3111	21.8277	21.889	21.9205	22.5562	17.3672	16.8574	17.8361	18.0503	16.0534	17.4109	+	1.1174e-86	20583000	44	0.00139665	4.95033	Q9NUD5;Q9NUD5-2	Zinc finger CCHC domain-containing protein 3	ZCCHC3
21.5703	21.9943	20.4733	20.9426	21.6367	20.5781	16.3875	18.0929	16.6859	16.785	17.4687	17.968	+	8.5536e-28	15326000	21	0.00140209	3.64521	Q15006;H0YAS9;E5RGJ2	ER membrane protein complex subunit 2	EMC2
20.3554	21.3972	19.5377	20.2807	20.5987	19.4832	18.3811	18.4123	18.0655	17.0148	16.6465	17.3856	+	2.8192e-14	8250400	18	0.00140764	3.10523	Q9P0I2-2;Q9P0I2;S4R3U9;C9JLM9	ER membrane protein complex subunit 3	EMC3
20.342	21.0372	20.0765	20.1977	20.5384	20.0083	16.3977	17.2705	16.3017	16.2749	17.2568	17.5369	+	2.9202e-18	8183900	20	0.00144909	3.22523	Q969N2-5;Q969N2;Q969N2-4;Q969N2-6;Q969N2-3;Q969N2-2;F6W983;H7C2Y2;B7Z7C5	GPI transamidase component PIG-T	PIGT
22.7162	22.8322	21.592	21.7201	22.5555	20.9006	17.7266	15.8487	18.0068	17.3013	17.0672	17.9655	+	5.551e-16	28802000	17	0.00145212	4.28072	Q96A33-2;Q96A33;A0A087WYW6;J3QR89	Coiled-coil domain-containing protein 47	CCDC47
20.3315	20.9061	20.5478	20.2499	20.185	19.9207	17.5682	16.7787	17.4175	16.4341	17.7455	17.0069	+	5.804e-29	7625500	15	0.00146974	3.05634	Q14683;G8JLG1;V9GY57;V9GYN9;H0Y7K8	Structural maintenance of chromosomes protein 1A	SMC1A
20.4072	21.3679	20.4817	20.5901	20.2249	19.5901	17.2066	16.2333	17.3441	16.3076	16.4818	17.3713	+	2.7959e-14	8714200	7	0.0014891	3.41485	Q9Y3E5;J3KQ48	Peptidyl-tRNA hydrolase 2, mitochondrial	PTRH2
22.3483	23.6885	22.8762	24.429	21.9929	23.0135	17.2621	15.7597	15.9062	15.8402	17.4651	16.4461	+	2.7147e-27	70828000	27	0.00152074	6.56135	O75531	Barrier-to-autointegration factor;Barrier-to-autointegration factor, N-terminally processed	BANF1
23.0546	24.3047	22.9443	22.9476	23.6596	22.4309	17.3464	16.414	19.3486	17.9706	19.1318	19.3013	+	1.3344e-33	63848000	61	0.00155595	4.21149	P27824;P27824-2;P27824-3;H0Y9Q7;D6RAU8;D6RB85;D6RDP7;D6RAQ8;D6RGY2;D6RFL1;D6RHJ3;D6RD16;H0Y9H1	Calnexin	CANX
21.0901	21.1898	20.5528	21.8018	21.449	21.3022	19.761	19.9731	16.8054	19.7467	20.0473	20.1959	+	2.6166e-27	18933000	29	0.00156217	1.52105	P49721;A0A087WVV1	Proteasome subunit beta type-2	PSMB2
20.6362	20.0705	16.6675	19.2302	20.4424	19.6267	16.5474	17.0825	15.9977	17.1457	16.8948	16.9982	+	3.7165e-33	5985900	10	0.00164008	2.75354	H0YDD8;P05387	60S acidic ribosomal protein P2	RPLP2
27.9839	27.6614	27.7132	27.2654	27.7724	27.1096	26.1118	26.0783	26.1417	25.5908	25.9032	25.6331	+	1.0464e-253	1553000000	329	0.0016797	1.67346	Q5JP53;P07437;Q5ST81	Tubulin beta chain	TUBB
22.7739	23.0086	20.8496	22.3802	22.7725	20.5274	16.3524	16.8258	16.9643	16.8924	16.5355	16.7377	+	1.2311e-18	32474000	23	0.00178967	5.17148	O95292;E5RK64;O95292-2	Vesicle-associated membrane protein-associated protein B/C	VAPB
20.6415	21.1776	20.5402	20.2892	20.8645	19.736	16.7884	17.2048	16.6517	16.7445	17.5121	16.4081	+	1.6062e-25	9297000	17	0.00179034	3.40834	Q96S52-2;Q96S52	GPI transamidase component PIG-S	PIGS
20.7342	21.8849	20.9067	22.7082	21.4303	22.0013	16.9751	17.0227	16.0433	15.9765	16.3451	17.974	+	5.8468e-51	22183000	36	0.00180411	5.28139	M0R073;M0QYA8;Q8IV63-2;Q8IV63-3;Q8IV63;M0QX88;M0R200;M0QYG0;M0R3H2;M0QXV1;M0QXD7;M0R025;M0R164;M0QZ79	Inactive serine/threonine-protein kinase VRK3	VRK3
20.1087	19.1594	18.9802	20.079	19.59	19.177	16.8513	16.6537	17.1512	16.7225	17.3769	17.3395	+	1.6429e-13	5145500	11	0.00182893	2.46903	M0R026;A1L0T0;M0QZX5;M0R1B5;E9PL44;E9PJS0	Acetolactate synthase-like protein	ILVBL
20.6023	20.7948	17.2231	21.2488	20.7512	21.4079	17.416	17.6548	16.6964	16.9347	18.0294	18.3409	+	3.9131e-48	10243000	16	0.00200934	3.36766	Q96RK4;Q96RK4-2;H3BSL2;H3BQV7;H3BPP7;Q96RK4-3	Bardet-Biedl syndrome 4 protein	BBS4
21.9107	22.0338	20.7902	21.6587	21.9953	20.1505	17.4693	17.0316	18.1765	17.3231	16.4228	16.6829	+	2.7899e-13	19127000	9	0.00206808	4.45859	P57088;D6RAA6;H0Y8N0	Transmembrane protein 33	TMEM33
19.6424	21.2464	20.5145	22.5984	20.8181	21.9349	16.5579	17.8648	17.0714	16.6648	17.9398	16.9077	+	6.643e-81	17237000	33	0.00208275	4.61306	Q86YT6	E3 ubiquitin-protein ligase MIB1	MIB1
21.0929	20.6557	21.0158	20.0599	20.392	19.7071	20.2921	17.5173	16.1916	16.2417	16.7179	17.6422	+	1.3932e-51	10654000	34	0.00221258	3.18575	P40763-3;P40763-2;P40763;G8JLH9	Signal transducer and activator of transcription 3	STAT3
21.7753	22.4977	21.516	21.0331	21.9303	20.7836	17.382	16.1582	17.756	18.1148	16.8563	17.9135	+	2.74e-59	19711000	34	0.00228509	3.6208	Q96HY6;A0A0A0MRX2;Q96HY6-2	DDRGK domain-containing protein 1	DDRGK1
23.3605	23.9512	21.5796	23.1438	23.9337	21.5872	15.7203	16.8085	17.7871	16.5815	17.3356	18.0481	+	4.5556e-107	59838000	71	0.00233783	5.56648	Q96CS3;D6RBG6	FAS-associated factor 2	FAF2
20.6706	20.414	19.8361	19.6434	20.3269	19.8553	17.1236	17.907	17.0741	17.7035	17.9602	17.0167	+	1.7621e-09	6982700	11	0.00234866	2.38173	P35610;B1APM4;P35610-3;P35610-2	Sterol O-acyltransferase 1	SOAT1
16.9714	19.4379	18.866	18.826	19.7807	18.8776	17.2303	17.0473	18.3281	17.111	16.6989	16.6551	+	1.9824e-10	3178400	8	0.00239614	2.33977	H0YJC0;P62333;A0A087X2I1;H0YJS8;H0YJE9;H0YJT1	26S protease regulatory subunit 10B	PSMC6
16.5626	20.2167	19.2076	20.5218	19.6931	19.3265	16.7041	17.2615	16.3357	17.3224	16.5915	17.1347	+	6.0177e-08	5609300	6	0.00243569	2.83092	G3V3U4;G3V3I1;G3V295;P60900;G3V5Z7;P60900-2	Proteasome subunit alpha type;Proteasome subunit alpha type-6	PSMA6
24.057	23.0803	22.5538	22.5241	22.8851	20.6513	17.7827	17.6539	17.0474	16.1296	17.28	15.7703	+	3.0022e-64	50243000	53	0.00245589	5.62686	Q9NYA4;J3QR65;J3QLB9;J3QKV8;J3QRJ2;J3KT95	Myotubularin-related protein 4	MTMR4
22.9756	23.5324	20.9541	22.5806	22.79	20.8392	16.9015	17.8831	16.3762	17.9359	17.5913	17.0566	+	8.8925e-63	38669000	52	0.00245975	4.54202	I3L2W2;Q96JN8-2;Q96JN8;I3L100;I3L2Z9;K7ESM1;K7ESJ6;K7EPS7	Neuralized-like protein 4	NEURL4
21.1019	20.7334	20.9234	20.9133	21.0055	21.2596	18.2928	18.1507	18.2792	18.2	16.4664	16.4205	+	4.826e-23	12030000	23	0.00247492	4.0305	A0A087WXZ3;Q9Y5A9;Q9Y5A9-2;S4R3J8;A0A024R7W5;A0A087X0Q1;Q7Z739;A0A087WY31;S4R3V3;Q9BYJ9	YTH domain family protein 2	YTHDF2
22.0519	22.8294	21.3017	21.6876	22.1638	21.4809	16.6486	18.4944	18.6203	18.5392	16.8382	16.4905	+	1.0082e-54	24116000	43	0.00250516	4.48815	O75844	CAAX prenyl protease 1 homolog	ZMPSTE24
22.7447	23.4969	21.1276	22.7229	23.0804	20.9997	17.0977	17.7042	17.5087	17.6425	17.8271	16.6617	+	2.336e-35	39498000	36	0.0026781	4.89054	Q9P0L0;Q9P0L0-2;J3QKM9	Vesicle-associated membrane protein-associated protein A	VAPA
21.3068	21.452	20.4359	20.6027	20.7019	20.0804	17.1346	17.254	18.5064	16.0388	17.7889	16.5312	+	3.8287e-25	10709000	16	0.0027069	3.67542	Q14318;Q14318-2;U3KQ64;A0A0A0MTJ1;Q14318-3;U3KQI1;M0R2K9	Peptidyl-prolyl cis-trans isomerase FKBP8	FKBP8
24.32	24.3875	24.0115	23.4342	24.0155	23.4875	20.3168	21.9357	21.1806	21.1563	21.9863	21.7118	+	2.2196e-51	106640000	70	0.00271146	2.0276	Q96AG4;I3L223	Leucine-rich repeat-containing protein 59	LRRC59
21.9708	22.5225	21.3697	21.6761	22.1566	20.8034	17.6115	17.9358	18.066	17.988	17.8221	16.4233	+	5.9157e-54	21519000	38	0.00287094	4.13423	O94874;O94874-2;O94874-3	E3 UFM1-protein ligase 1	UFL1
19.2473	19.3084	20.1735	19.0924	19.833	20.1862	18.1891	17.6236	17.4057	17.6197	16.981	17.2979	+	1.1637e-18	4660000	14	0.0029305	2.40435	Q8TEQ6	Gem-associated protein 5	GEMIN5
19.0803	21.6145	22.5781	25.2443	22.2145	25.6841	16.6103	16.3296	18.2218	16.2471	17.1076	17.4938	+	1.8856e-163	98564000	51	0.0029648	7.43147	Q14151;Q14151-2;K7EQU4;K7ERX3	Scaffold attachment factor B2	SAFB2
17.414	19.5136	16.2073	20.835	19.603	20.3615	17.14	16.8717	17.6775	17.8366	16.8373	17.127	+	2.9152e-45	4728700	10	0.00298951	2.99951	Q86VP1-2;Q86VP1;B8ZZD4;Q86VP1-3;Q86VP1-4;H7C3L5;F8WBU9;C9JBZ7;C9J7J4	Tax1-binding protein 1	TAX1BP1
21.6777	21.2127	20.8294	20.3614	21.952	20.9762	17.4963	16.893	17.0309	16.2115	17.7044	17.1583	+	1.3574e-45	15785000	18	0.00305905	4.07185	P05386	60S acidic ribosomal protein P1	RPLP1
24.6119	24.3592	24.0575	24.228	24.4248	24.3502	21.9148	22.8114	22.9173	22.0212	23.0189	22.4435	+	1.2591e-83	149420000	85	0.00335816	1.83978	P52272-2;P52272;A0A087X0X3;M0R019;M0R2T0;M0R0N3;M0QY96;M0R2I7;M0QYQ7;M0QZM1;M0QYL3;M0R0Y6	Heterogeneous nuclear ribonucleoprotein M	HNRNPM
29.6858	30.0007	30.6302	28.7613	26.9839	30.2372	17.247	20.2038	20.728	20.9508	18.5462	16.4025	+	0	4944200000	760	0.0034283	10.0277	P27694;I3L4R8;I3L2M5;I3L524	Replication protein A 70 kDa DNA-binding subunit;Replication protein A 70 kDa DNA-binding subunit, N-terminally processed	RPA1
19.5914	19.4261	19.869	21.1292	19.7627	20.3309	16.1197	16.0883	16.9611	17.3832	17.664	16.5506	+	6.9587e-31	6986600	22	0.0034669	3.20835	Q08211;Q08211-2	ATP-dependent RNA helicase A	DHX9
23.0761	21.5922	23.6816	20.5149	19.6536	19.3537	22.3054	17.084	22.9567	17.3313	17.644	16.8629	+	3.346e-124	30858000	48	0.00351476	2.56135	Q8IXB1;Q8IXB1-2;Q8IXB1-3;E7EP04;A0A087WXH7;H7C1G0	DnaJ homolog subfamily C member 10	DNAJC10
19.3659	19.3499	19.4266	20.9864	19.5372	21.2693	16.5371	15.977	16.4233	16.9296	16.7242	17.4642	+	5.3261e-10	7084800	6	0.00357854	3.55835	C9JVK8;Q9H6S1-3;Q9H6S1-5;Q9H6S1-4;Q9H6S1;C9JGA2	5-azacytidine-induced protein 2	AZI2
21.6597	20.8187	19.6283	19.9077	20.4035	20.0043	17.8637	17.5371	17.7534	17.4338	18.2282	16.8632	+	3.8014e-10	9666700	13	0.00359783	2.59679	Q9NS56-2;Q9NS56	E3 ubiquitin-protein ligase Topors	TOPORS
21.8644	22.1606	22.0936	22.1346	22.1338	22.3415	21.3294	21.3906	21.4604	21.7303	21.6594	21.5187	+	3.5978e-32	38136000	57	0.00365036	0.567153	P08238;Q5T9W8;Q58FF7;Q14568;F8W026;Q96GW1;Q58FF6;P14625	Heat shock protein HSP 90-beta	HSP90AB1
24.8271	24.3697	24.1778	22.1682	24.4562	22.7747	17.4372	17.0843	15.6277	16.658	17.199	18.7514	+	3.7761e-146	102940000	69	0.00381585	5.59689	Q96C92-2;Q96C92;Q96C92-3;H7C331;A0A0A0MRP9	Serologically defined colon cancer antigen 3	SDCCAG3
20.657	20.2454	20.7599	20.6221	19.8036	20.7684	20.605	20.4348	21.8128	18.1159	16.9921	16.7188	+	9.4008e-27	13745000	29	0.00393659	3.12247	O15371-3;O15371;O15371-2;B0QYA4;B0QYA5;B0QYA8;B0QYA6;B0QYA7	Eukaryotic translation initiation factor 3 subunit D	EIF3D
23.3243	23.2904	24.0415	22.7673	23.438	23.3045	19.6629	15.5936	20.3113	19.9579	17.469	17.968	+	4.7488e-110	64656000	88	0.00394107	4.70496	Q7Z7L1;Q68D06-2;Q68D06;K7ER38;C9JUT2;K7EIM3;K7ES87;C9JDG6;C9J902;K7EKT7;K7EJJ3;Q6IEE8-2	Schlafen family member 11	SLFN11
21.2464	20.4194	20.0299	20.4142	20.7514	19.3557	17.0474	17.705	18.5389	16.2957	17.53	16.8706	+	4.3609e-43	9700000	25	0.00402679	3.27503	Q9NU22;Q5T795;M0QXR3	Midasin	MDN1
24.4408	24.4091	24.2201	23.9827	24.4774	23.9846	22.1878	21.2031	20.3981	20.3209	17.2562	17.7444	+	3.3197e-116	125750000	110	0.00408908	5.70772	O14654	Insulin receptor substrate 4	IRS4
20.4459	19.96	20.6546	20.669	20.4528	21.5497	17.6439	18.179	17.8887	18.2503	18.5319	17.3801	+	6.4328e-18	9510500	19	0.00418081	2.83641	P38919;J3QQP0;E9PBH4;F8WE11;I3L3H2	Eukaryotic initiation factor 4A-III;Eukaryotic initiation factor 4A-III, N-terminally processed	EIF4A3
19.5609	19.4577	19.9481	20.8795	19.8864	19.7108	18.3419	17.6477	18.3298	17.3316	17.1919	18.0436	+	1.1053e-26	6261700	13	0.00421389	2.63653	P39880-5;P39880-2;P39880;P39880-3;P39880-6;P39880-4;Q13948;P39880-9;Q13948-10;Q13948-2;Q13948-9	Homeobox protein cut-like 1;Protein CASP	CUX1
22.036	22.8402	20.606	21.798	22.713	20.3693	17.3081	17.621	17.6762	17.8565	17.2192	17.3754	+	1.5578e-16	25877000	21	0.00426348	4.14305	Q9NZ01;M0R3C3;M0QXM3;Q9NZ01-2	Very-long-chain enoyl-CoA reductase	TECR
21.7487	22.6697	20.0355	22.6345	22.0883	20.3453	16.7992	17.6295	17.0062	17.0714	17.7781	17.5726	+	3.2396e-63	24670000	42	0.00427918	4.2153	O15228;O15228-2;Q5TBH8;Q5TBH6	Dihydroxyacetone phosphate acyltransferase	GNPAT
22.581	22.2408	24.1634	21.9783	23.0667	22.8586	21.0784	20.4323	20.9248	19.8356	19.762	20.6481	+	2.7387e-75	50949000	69	0.00431851	2.55263	P56192;P56192-2;H0YHV5;H0YIC2;F8VS26;F8W0M7;F8W0S4;F8VZZ9;F5H2V6;H0YIP0;F8VPL7;H0YHL6;H0YI94;H0YI27	Methionine--tRNA ligase, cytoplasmic	MARS
22.6119	23.009	21.9732	22.0922	22.144	21.444	18.6238	16.3657	16.5076	16.4382	18.8565	16.7958	+	3.3849e-29	31600000	30	0.00450837	4.52989	O75396;A0A087X1A9	Vesicle-trafficking protein SEC22b	SEC22B
19.6336	19.6041	19.1436	20.7706	20.0151	19.5217	16.9123	17.2473	16.5186	17.2084	17.9996	17.7382	+	2.4705e-15	5977000	11	0.00471656	2.45372	Q5SW79-2;Q5SW79-3;Q5SW79;H0Y2V6;E5RIH6;E5RJT5;E5RFU8;H0YB92	Centrosomal protein of 170 kDa	CEP170
19.5118	20.1886	20.5637	20.2375	20.1629	21.2359	17.0139	18.2889	16.4718	18.143	16.5713	17.0677	+	5.8385e-29	10292000	19	0.00475138	3.28476	Q09161;X6R941;F2Z2T1	Nuclear cap-binding protein subunit 1	NCBP1
18.2685	17.5118	17.8502	20.0381	19.2743	19.8572	16.0707	15.8431	17.9866	16.3225	17.4674	17.5579	+	5.7959e-09	2522100	5	0.00476057	2.60727	Q9Y520-3;Q9Y520-4;E7EPN9;Q9Y520-5;Q9Y520;Q9Y520-7;Q9Y520-6;Q9Y520-2	Protein PRRC2C	PRRC2C
22.3779	22.1963	21.529	21.6172	21.4418	21.8846	21.0207	20.8626	21.5506	20.3605	20.8243	20.3405	+	2.0916e-80	31300000	75	0.00502672	1.13945	P62136;P62136-2;E9PMD7;P62136-3	Serine/threonine-protein phosphatase PP1-alpha catalytic subunit;Serine/threonine-protein phosphatase	PPP1CA
20.8055	20.4867	20.7905	19.3683	21.6044	20.3811	17.7078	18.2424	16.3643	16.1504	16.9427	16.82	+	2.5883e-28	9907000	34	0.00528357	3.81355	Q9P2J5;Q9P2J5-2;Q9P2J5-3;A0A087WXY1	Leucine--tRNA ligase, cytoplasmic	LARS
21.2363	21.2527	21.4711	19.6214	20.9489	20.4963	17.3611	16.0472	16.5009	16.3941	17.6768	17.6091	+	1.1904e-25	11559000	21	0.00538403	3.12884	P48735-2;P48735;H0YL11	Isocitrate dehydrogenase [NADP], mitochondrial	IDH2
19.7044	19.7424	19.8007	19.6444	19.6943	19.2075	17.0524	17.1778	17.9711	16.7159	17.9205	16.6447	+	1.9072e-53	4868900	14	0.00539663	2.4217	Q9BSJ8;Q9BSJ8-2;F8VZB1	Extended synaptotagmin-1	ESYT1
20.9049	21.9203	21.3059	20.8495	21.1094	20.0358	17.0473	16.868	17.1443	16.1828	17.6932	17.8648	+	7.9301e-24	14922000	25	0.0054267	3.41798	O15260-2;Q5T8U5;O15260;O15260-3;B7Z1G8	Surfeit locus protein 4	SURF4
22.0692	22.7885	20.5983	22.118	22.2518	20.9735	18.9375	17.1643	17.8046	18.0573	19.2509	17.5902	+	2.6191e-63	26335000	46	0.00552876	3.48168	P55072;C9JUP7;C9IZA5	Transitional endoplasmic reticulum ATPase	VCP
21.1355	17.7567	17.0197	20.3794	21.3071	20.9854	16.3247	17.3011	16.0872	16.6792	18.0055	18.4069	+	2.2441e-23	9877400	7	0.00559738	3.19343	O00767	Acyl-CoA desaturase	SCD
16.2816	16.6202	19.1014	20.436	19.4598	19.774	16.9717	16.0296	17.4578	17.3431	17.0433	18.1538	+	6.8367e-24	4264100	10	0.00564511	2.37653	Q13501;Q13501-2;E7EMC7;D6RBF1;C9J6J8;E9PFW8;E3W990	Sequestosome-1	SQSTM1
18.3131	16.3114	18.5165	18.1782	18.5925	18.7584	17.5452	17.9354	16.9149	16.8792	15.9067	16.8497	+	1.0575e-10	2201000	9	0.00564625	1.96453	Q9UHI6;E9PJ60;Q9UHI6-2	Probable ATP-dependent RNA helicase DDX20	DDX20
18.6537	19.8982	17.8671	19.1617	18.8294	18.6767	17.0051	17.5668	17.3038	17.9595	18.0233	17.6177	+	2.3199e-07	6430700	5	0.00583863	1.02241	P28066;P28066-2	Proteasome subunit alpha type-5	PSMA5
19.8642	20.098	19.6902	19.9	20.1663	19.5436	18.1318	16.5537	16.5401	17.0701	17.723	18.3255	+	1.2328e-10	5871200	10	0.00591018	2.16379	E7EPM6;P33121-3;P33121;B7Z3Z9;P33121-2;H0Y9U7;D6RER0;H0Y9Z9	Long-chain-fatty-acid--CoA ligase 1	ACSL1
22.1448	22.4939	21.8763	23.4606	23.2263	24.1625	20.2435	21.3771	20.5304	22.0684	21.5789	22.0362	+	6.6205e-57	65700000	44	0.00593565	1.72199	P62701;A6NH36;Q8TD47;C9JEH7;P22090	40S ribosomal protein S4, X isoform	RPS4X
20.7702	21.4595	20.2162	20.2498	20.6535	19.662	16.3742	17.3921	17.6956	17.2398	18.3691	17.9982	+	8.4503e-24	9534200	18	0.00618957	2.31941	Q969V3-2;Q969V3;K7EMW4;K7ENM2;K7EQ66;K7ELZ9	Nicalin	NCLN
20.7022	20.5739	23.3246	20.3008	20.9618	22.3316	19.7201	19.4047	20.9874	17.3256	18.2661	17.601	+	3.8247e-23	21193000	22	0.00628148	3.46717	R4GMT0;P61163;P42025	Alpha-centractin	ACTR1A
19.2527	19.2519	20.0379	19.8992	19.5083	20.6401	17.6851	17.3984	17.5326	17.3724	17.6079	16.1169	+	5.3534e-24	5029200	14	0.00634442	2.98344	O60506-4;O60506-3;B7Z645;O60506-2;O60506;F6UXX1;O60506-5;H0YAA0;O43390-4;O43390;O43390-2	Heterogeneous nuclear ribonucleoprotein Q	SYNCRIP
24.7109	26.2982	25.3558	29.366	25.3117	28.5473	22.1254	22.0199	21.7709	20.6189	20.9511	18.1957	+	0	1280200000	335	0.00664411	7.81974	P42166	Lamina-associated polypeptide 2, isoform alpha;Thymopoietin;Thymopentin	TMPO
20.1628	20.2437	20.3807	19.1956	20.4009	19.8792	17.8414	17.5254	17.3252	17.6255	16.5198	17.5853	+	2.3409e-21	6138000	13	0.00681869	2.58174	Q9NR30-2;Q9NR30;A0A087WVC1;A0A087WVB0;Q9BQ39	Nucleolar RNA helicase 2	DDX21
19.6542	20.7449	19.2782	19.5999	20.1037	19.056	17.0763	16.3939	17.0254	17.23	17.3235	18.0645	+	1.0232e-20	6045100	13	0.00698714	2.0472	P25787;C9JCK5;H7C402;H3BT36	Proteasome subunit alpha type-2	PSMA2
20.21	20.5204	20.8879	19.7668	20.1862	20.2918	17.7489	17.5859	15.8913	16.2415	17.9806	17.5946	+	1.4582e-63	7143200	25	0.00699306	2.80939	Q9Y2U8	Inner nuclear membrane protein Man1	LEMD3
21.3162	20.3468	21.4465	20.251	20.531	20.1395	20.602	17.0022	21.3615	18.3332	16.4889	16.385	+	3.2217e-29	14068000	29	0.00732055	3.23809	P53384-2;P53384;I3L3A0;I3L531;I3L518	Cytosolic Fe-S cluster assembly factor NUBP1	NUBP1
20.0975	20.2843	20.0393	19.2698	20.3133	19.2974	18.0634	16.349	16.7354	16.2576	17.6223	17.1516	+	3.2973e-07	5781600	11	0.00769692	2.61637	Q8TCJ2	Dolichyl-diphosphooligosaccharide--protein glycosyltransferase subunit STT3B	STT3B
21.3546	21.1434	22.0941	20.1417	22.4374	20.9421	19.7697	17.5031	19.522	17.5608	17.6552	16.2542	+	2.117e-69	18462000	36	0.00772896	4.01698	J3KR24;P41252;A0A0A0MSX9;Q5TCC5;Q5TCC6;Q5TCD2;Q5TCC4;Q5TCD1	Isoleucine--tRNA ligase, cytoplasmic	IARS
20.5189	20.5421	19.7954	19.9471	20.4319	20.2976	16.4046	16.1587	17.0247	16.4706	18.3538	16.5481	+	1.7593e-41	8373700	18	0.00800073	3.10137	F1T0I1;J3KNL6;O15027-2;O15027-4;O15027-3;O15027;O15027-5;X6RGP5	Protein transport protein Sec16A	SEC16A
17.9173	16.5084	17.4579	20.8498	19.7292	21.5797	17.0583	18.0643	16.9401	17.7097	16.4542	17.8559	+	1.8208e-08	13691000	5	0.00839834	3.37967	Q9C037-2;Q9C037;Q9C037-3;H7C0Q6	Tripartite motif-containing protein 4	TRIM4
18.8206	19.496	18.4474	18.6519	18.8959	18.613	16.5123	16.3016	16.7934	16.375	17.4	17.3628	+	3.1093e-17	2791200	7	0.00850032	1.67432	Q9P2E9-3;Q9P2E9-2;Q9P2E9;A0A0A0MRV0;A2A2S5;F8W7S5;A0A087WVV2;A0A087WU26	Ribosome-binding protein 1	RRBP1
24.9929	24.641	23.3725	24.0008	24.9866	23.6135	20.7377	22.301	20.7955	20.872	21.8862	22.0073	+	4.2066e-41	139640000	44	0.00867734	2.61178	P62906	60S ribosomal protein L10a	RPL10A
21.3556	21.4493	20.7785	21.8666	21.5589	19.9808	16.9948	17.0275	16.4632	16.9366	18.4165	17.7262	+	2.2163e-12	16535000	17	0.00893399	3.44234	P49755;G3V2K7	Transmembrane emp24 domain-containing protein 10	TMED10
22.3502	22.3751	22.3888	23.0792	22.655	23.6738	21.0594	21.0314	21.3564	21.3782	20.3802	21.3539	+	9.7406e-109	51964000	47	0.00898326	2.09858	Q92841;H3BLZ8;Q92841-1;Q92841-3;Q92841-2	Probable ATP-dependent RNA helicase DDX17	DDX17
19.4451	20.6953	21.1951	21.0927	20.5688	21.8301	18.5723	18.7682	17.2013	16.8801	18.9331	17.9282	+	3.2587e-37	13896000	27	0.00954549	3.25002	X1WI28;P27635;F8W7C6;A0A087WV22;H7C123;B8A6G2;H7C2C5;A6QRI9;Q96L21	60S ribosomal protein L10	RPL10
19.1515	19.2474	18.9868	19.9751	19.3269	19.2967	16.4135	17.0549	16.9471	17.1589	18.2128	17.8821	+	7.8534e-17	3994800	8	0.00954937	1.78159	Q92615;H0Y641;H0Y4V9	La-related protein 4B	LARP4B
20.5133	21.6187	20.3845	20.0653	20.5919	19.6691	16.5561	16.717	16.3201	18.1447	16.2532	17.4439	+	3.823e-18	9149400	16	0.00994969	2.82813	Q70UQ0-4	Inhibitor of nuclear factor kappa-B kinase-interacting protein	IKBIP
20.2351	16.8258	19.5957	20.1818	20.7109	19.6479	17.821	18.0004	16.2251	18.0516	16.0855	15.8318	+	1.1036e-05	6508500	8	0.0100134	3.52388	J3KT68;Q5BJF2	Transmembrane protein 97	TMEM97
20.3016	20.239	20.75	20.3905	20.3055	20.2687	18.0175	16.3615	17.9416	16.4218	18.4124	17.9076	+	3.7831e-35	8430400	16	0.0101873	2.74096	Q6P2E9;Q6P2E9-2;I3L2F4	Enhancer of mRNA-decapping protein 4	EDC4
24.4249	24.1904	23.9359	24.6677	24.4681	24.1108	22.298	23.423	23.1343	23.7033	23.3832	23.5962	+	3.1427e-23	158280000	65	0.0104702	0.854648	P62249;M0R210;M0R3H0;A0A087WZ27;M0R1M5;M0QX76;Q6IPX4	40S ribosomal protein S16	RPS16
24.338	24.7983	26.0334	25.1553	24.7125	26.146	23.8434	22.2835	22.398	23.2918	21.4828	21.7366	+	0	257180000	339	0.0109682	3.16758	P78527;P78527-2;F5GX40;H0YG84	DNA-dependent protein kinase catalytic subunit	PRKDC
21.0326	20.2207	20.2301	19.9762	20.3866	19.2253	17.0728	16.9111	16.3259	18.2447	16.8127	17.2071	+	5.463e-09	7489300	9	0.0110564	2.4412	Q92947;K7ES74;K7EKH1;K7ERX1;Q92947-2	Glutaryl-CoA dehydrogenase, mitochondrial	GCDH
19.1511	19.3078	20.52	19.7028	19.3755	20.772	18.5448	17.128	17.7015	16.8433	17.8498	17.9102	+	2.0748e-16	5275300	11	0.0114328	2.41568	Q9NZI8-2;Q9NZI8	Insulin-like growth factor 2 mRNA-binding protein 1	IGF2BP1
26.1002	26.6857	20.9653	25.8142	26.5835	21.2342	15.9905	17.2254	17.3609	17.2868	16.1657	17.4285	+	9.7588e-169	357810000	86	0.0115355	7.58366	O75381-2;O75381;K7EK59	Peroxisomal membrane protein PEX14	PEX14
19.6848	19.136	19.7502	20.2189	19.6592	20.5807	17.0017	16.4173	17.6586	18.4582	17.3367	16.5208	+	3.9872e-51	5370100	18	0.0120452	2.71436	Q9H2U1-3;Q9H2U1-2;Q9H2U1;E7EWK3;H7C5F5	Probable ATP-dependent RNA helicase DHX36	DHX36
25.21	24.9111	24.4073	24.2938	25.7269	24.5647	20.2249	21.6287	19.9172	19.0359	21.9458	18.5197	+	1.5681e-41	194180000	73	0.0120726	5.02798	P18124;A8MUD9;C9JIJ5;C9JZ88	60S ribosomal protein L7	RPL7
19.8029	17.5004	19.3113	18.6829	19.3532	19.7824	16.4072	17.9835	17.0946	16.234	17.2745	17.6085	+	0.00025721	4144800	7	0.0129464	2.23385	H0YGN0;F5GWI9;F5GXZ7;F5GZ97;Q9Y3C0	WASH complex subunit CCDC53	CCDC53
25.6898	25.0609	20.4882	25.3845	24.4129	20.4909	16.724	16.5215	17.6439	16.5811	16.8916	17.5701	+	2.726e-139	175500000	93	0.0135931	6.41516	Q9Y4W2-2;Q9Y4W2;Q9Y4W2-3;Q9Y4W2-4	Ribosomal biogenesis protein LAS1L	LAS1L
17.5014	18.7993	18.8552	19.6421	19.1719	19.4604	17.4568	17.3231	17.3826	16.7206	18.237	16.7022	+	2.9971e-18	3134500	7	0.0138449	2.2049	Q14694;Q14694-3;Q14694-2;H3BNL0;Q68D90;H3BQP1;H3BNA1;H3BVF1;J3KT19	Ubiquitin carboxyl-terminal hydrolase 10	USP10
19.9857	20.2762	19.5666	19.5416	19.9131	19.6386	16.8448	16.8014	17.8139	18.2906	16.2477	16.9013	+	3.4185e-18	5320600	9	0.0140864	2.55126	Q9HCU5;B5MC98;H7C2N7	Prolactin regulatory element-binding protein	PREB
30.286	30.1776	30.0945	29.5446	30.0702	29.3768	28.6101	28.6875	28.5661	28.1782	28.7929	27.9499	+	0	7816400000	1545	0.0142833	1.35688	P68363;P68363-2;F8VVB9;C9JDS9;F8VS66;F8VRZ4;F8VX09;F8VWV9;F8VRK0;F8W0F6;F8VXZ7	Tubulin alpha-1B chain	TUBA1B
22.2095	21.8945	21.7166	22.1065	23.1488	22.8954	17.4372	17.2955	17.4	17.947	17.2115	20.3969	+	9.2553e-36	33540000	17	0.0143124	4.19846	P62753;A2A3R5;A2A3R7	40S ribosomal protein S6	RPS6
24.1685	24.0206	24.3203	23.5464	24.0882	23.8435	22.4464	22.7353	22.8549	22.3991	21.1894	22.4371	+	3.4949e-132	120560000	116	0.0143345	1.81749	P27708;F8VPD4;H7C2E4;H7C3Z5;H7BZB3	CAD protein;Glutamine-dependent carbamoyl-phosphate synthase;Aspartate carbamoyltransferase;Dihydroorotase	CAD
20.0961	20.083	20.6407	19.3032	19.7928	20.6787	18.1931	16.54	18.4132	17.4394	18.2789	16.8306	+	1.4297e-26	6739600	14	0.0143652	2.40863	P62191-2;P62191;G3V4X1	26S protease regulatory subunit 4	PSMC1
21.5631	22.6415	20.4802	21.2579	21.9014	20.7942	17.0041	19.7786	17.2823	19.3842	17.2866	16.8938	+	5.0303e-25	20537000	30	0.0144093	3.46297	Q9Y5M8;H7C4H2;C9J5Z8	Signal recognition particle receptor subunit beta	SRPRB
24.2565	23.9657	23.458	24.1158	24.8211	24.8367	20.7318	22.0167	21.7093	20.1069	22.2666	22.193	+	1.5778e-69	132110000	75	0.0147385	3.06902	P62241;Q5JR95	40S ribosomal protein S8	RPS8
18.4645	18.473	17.8421	18.1294	18.4167	18.5135	17.7767	17.6147	17.7473	17.671	16.8481	16.8058	+	3.0404e-05	1906900	4	0.0149692	1.24489	Q99460-2;Q99460;A0A087WW66;H7C378	26S proteasome non-ATPase regulatory subunit 1	PSMD1
19.4441	19.8568	19.5657	18.9769	18.8967	19.5946	18.1468	17.8402	16.9485	17.6772	18.1759	18.1988	+	2.23e-36	4712200	14	0.014994	1.1388	Q9GZS3;H0YMF9;H0YL19;H0YN81;H3BQA8	WD repeat-containing protein 61	WDR61
20.2262	19.5241	19.605	19.5717	19.4819	19.7815	17.1365	16.9498	15.1443	15.7276	16.8622	18.0366	+	9.0602e-15	5183800	11	0.0152354	2.73622	Q9UQE7	Structural maintenance of chromosomes protein 3	SMC3
25.9342	25.5001	25.462	24.5875	25.5765	25.2212	23.7088	23.6452	24.6815	23.525	23.9801	23.9334	+	3.1699e-166	329850000	224	0.0152405	1.31557	P04181;P04181-2	Ornithine aminotransferase, mitochondrial;Ornithine aminotransferase, hepatic form;Ornithine aminotransferase, renal form	OAT
22.6022	23.217	22.5265	22.1951	22.7111	21.3913	15.4826	15.2323	17.1841	15.3197	18.5668	18.5406	+	8.186e-170	35593000	65	0.0156016	4.62351	Q5JPE7-2;Q15155;P69849;Q5JPE7;J3KN36;A0A087X117;Q5JPE7-3;A0A087WW46;A0A087WTD5;I3L0Q6;H3BTW1;H3BUC9;H3BPS9	Nodal modulator 2;Nodal modulator 1;Nodal modulator 3	NOMO2;NOMO1;NOMO3
18.8934	19.2157	19.3279	19.0035	18.6528	19.4822	19.7265	16.9364	17.6103	17.7756	16.5659	17.512	+	3.9386e-57	4806300	14	0.0159508	1.76164	X6RJP6;P37802;P37802-2	Transgelin-2	TAGLN2
19.9516	19.2692	19.4703	23.7764	19.7139	21.5834	16.8628	16.1665	17.1393	17.2265	17.0036	16.4432	+	7.8771e-65	22437000	23	0.0159897	4.8001	P49916;P49916-2;K7ERZ5;K7EQB6;K7ENR9	DNA ligase 3	LIG3
19.1013	20.2938	18.2831	24.4708	20.5266	23.7995	17.9577	16.0529	16.4336	17.5683	17.9423	18.3677	+	8.5071e-140	43246000	36	0.0159937	4.97287	Q9UPN4-2;Q9UPN4;Q9UPN4-3;I3L2J8;I3L2X7;I3L4M5;I3L316	5-azacytidine-induced protein 1	AZI1
19.0893	19.8815	19.9164	19.2963	19.4989	18.7362	16.5021	16.2911	16.9663	17.5294	16.2022	17.6973	+	3.1944e-52	3957900	13	0.0179259	2.03414	Q9Y4R8;H3BRS3;H3BU45	Telomere length regulation protein TEL2 homolog	TELO2
29.5215	29.4046	29.4932	28.8242	29.3691	28.7539	28.2215	28.2793	28.2451	27.7339	28.1862	27.2977	+	0	5267800000	1157	0.0181077	1.24313	P68371;M0R2D3;M0QYM7;M0R042;M0R2T4;A0A075B724	Tubulin beta-4B chain	TUBB4B
19.5904	19.3333	19.9516	20.2385	20.0277	20.9193	16.5601	17.3592	17.8965	19.1251	17.8138	17.3545	+	1.0055e-11	6111400	12	0.0181106	2.29735	D6RAF8;Q14103-3;Q14103;D6RF44;H0YA96;H0Y8G5;Q14103-4;Q14103-2;D6RD83;D6RBQ9	Heterogeneous nuclear ribonucleoprotein D0	HNRNPD
23.5185	23.5897	23.7014	23.7746	23.5946	23.5805	23.4016	23.8962	23.1034	23.3481	22.9197	23.0384	+	1.1772e-283	118090000	206	0.0182559	0.547804	P15924;P15924-2;P15924-3	Desmoplakin	DSP
23.0601	22.4438	20.1313	22.4478	23.0596	20.4217	16.6012	16.2422	15.65	16.4661	17.4497	19.1385	+	5.8286e-130	35777000	33	0.0183471	4.2916	P18031;B4DSN5	Tyrosine-protein phosphatase non-receptor type 1;Tyrosine-protein phosphatase non-receptor type	PTPN1
22.8905	22.6056	19.9316	22.7303	23.0576	19.7506	16.6664	16.9488	17.8369	17.6004	15.4102	17.6992	+	2.1378e-38	33803000	23	0.0186056	4.9429	Q9HD45;Q5TB53	Transmembrane 9 superfamily member 3	TM9SF3
24.3564	24.325	22.9543	23.4742	24.5156	23.7701	21.1357	22.5961	21.5019	21.4308	22.6793	22.2145	+	1.1443e-53	114800000	70	0.0192921	1.81177	P30050;P30050-2	60S ribosomal protein L12	RPL12
19.871	19.584	18.9135	19.5511	20.1333	19.4054	18.1481	16.0377	18.0136	16.1145	16.9959	18.3423	+	2.1216e-22	5042600	15	0.0205259	2.54572	H3BRG4;P22695;H3BP04;H3BSJ9;A0A087WVZ4;H3BUE4;H3BUI9	Cytochrome b-c1 complex subunit 2, mitochondrial	UQCRC2
20.3187	20.9282	19.6316	20.0294	20.1193	19.4663	17.2858	16.5884	16.5589	17.5944	17.7544	15.3544	+	6.1328e-05	6908800	7	0.0206937	2.97064	Q9BV81	ER membrane protein complex subunit 6	EMC6
25.1059	24.8584	23.259	23.8187	25.5417	23.6211	18.8283	21.283	19.2805	16.0982	20.7912	19.3296	+	1.2119e-66	155810000	78	0.0210415	5.5875	P62424;Q5T8U3;Q5T8U2	60S ribosomal protein L7a	RPL7A
18.7144	19.8211	18.15	18.3531	18.896	17.777	17.0817	16.8517	16.9899	16.9179	17.2808	16.5181	+	1.1947e-12	2413100	7	0.0213231	1.43646	O95674	Phosphatidate cytidylyltransferase 2	CDS2
23.7808	23.3745	23.4509	23.2547	23.4538	23.4395	22.559	22.8204	22.5041	22.0963	22.794	22.7211	+	3.2613e-49	92378000	86	0.021437	0.8455	P06493;A0A024QZP7;A0A087WY43;A0A087WZZ9;P06493-2;E5RIU6;K7ELV5;G3V317;Q00535-2;H0YAZ9;Q9BVE2;Q00534;E7EUK8;Q96Q40-2;P50750;Q96Q40-4;E5RGN0;Q96Q40-3;A0A087X209;O94921-3;Q96Q40-5;Q96Q40;A0A087WZU2;O94921-2;O94921;F5H6Z0;Q07002;Q07002-2;P50750-2;Q00536;Q00536-3;Q07002-3;Q00537-2;Q00537;Q00536-2;J3QSD7;Q9NYV4-3;Q14004-2;Q9NYV4-2;Q9NYV4;Q14004	Cyclin-dependent kinase 1	CDK1
19.7915	20.4255	18.9855	19.4942	19.514	19.4379	18.0352	16.7845	16.6417	16.8516	18.5096	16.6913	+	1.5313e-08	4799600	8	0.0215042	2.13121	S4R329;H0YK61;H0YNK0;H0YNK8;Q5J8M3-3;Q5J8M3-2;Q5J8M3;H0YMH5;H0YLP8	ER membrane protein complex subunit 4	EMC4
24.4456	24.1126	25.2065	21.4935	24.9539	24.8121	16.8692	20.2606	16.8119	16.7408	19.9164	18.5802	+	0	131070000	193	0.0215207	5.34066	Q00610-2;Q00610;A0A087WVQ6;J3KS13;J3QL20;J3KSQ2;K7EJJ5;J3KRF5	Clathrin heavy chain 1	CLTC
24.5471	23.5384	23.2706	23.402	23.4342	22.128	22.308	21.7039	21.7734	21.1238	21.6172	20.6955	+	9.2903e-110	88432000	71	0.0219204	1.84254	P25705-2;P25705;P25705-3;K7EK77;K7ERX7;K7EJP1;K7EQH4;K7ENJ4;K7ESA0	ATP synthase subunit alpha, mitochondrial	ATP5A1
23.3202	22.8354	23.4906	22.5672	23.7639	24.4125	16.3068	16.6113	18.0248	15.9726	16.8727	20.7943	+	1.4611e-135	65831000	45	0.0223959	5.70131	P67809;A0A087X1S2;H0Y449;C9J5V9;Q9Y2T7	Nuclease-sensitive element-binding protein 1	YBX1
23.6582	21.9201	23.076	23.2898	24.0173	22.6504	17.2967	20.3182	21.1414	20.6177	21.8745	21.5816	+	1.9772e-87	69603000	52	0.0231606	1.96122	P05787;CON__P05787;P05787-2;CON__H-INV:HIT000292931;F8VUG2;F8W1U3;F8VP67;CON__Q9DCV7;CON__Q9H552;CON__H-INV:HIT000016045;CON__REFSEQ:XP_092267;K7EJU1;Q6KB66-2;P14136-3;P14136;P14136-2;Q6KB66;CON__Q6KB66-1;Q6KB66-3	Keratin, type II cytoskeletal 8	KRT8
25.0111	25.0491	23.9567	25.0175	25.0972	23.9693	23.8128	23.5229	20.731	22.9494	22.9952	21.4553	+	5.2594e-16	224760000	61	0.0232248	2.22809	P42677;Q5T4L4	40S ribosomal protein S27	RPS27
23.2724	22.7978	22.2657	22.7509	23.699	23.5318	17.791	20.563	17.793	17.7165	20.9259	20.3231	+	2.0222e-15	55136000	36	0.0232805	3.67207	M0R3D6;M0R1A7;M0R117;Q02543;M0R0P7	60S ribosomal protein L18a	RPL18A
20.2616	20.3215	20.7674	21.6294	20.4292	20.9545	19.4368	19.8745	19.9312	19.6925	17.644	18.25	+	1.9764e-74	13567000	31	0.024071	2.47557	P52292;J3QLL0;J3KS65	Importin subunit alpha-1	KPNA2
19.6746	19.6069	20.2705	17.7991	20.3192	19.6903	16.5392	17.8944	17.4241	17.0128	16.3636	15.9519	+	3.1371e-09	5172600	10	0.025904	2.82672	Q12904;Q12904-2;D6R937	Aminoacyl tRNA synthase complex-interacting multifunctional protein 1;Endothelial monocyte-activating polypeptide 2	AIMP1
24.5057	24.3638	24.8542	25.3207	24.3999	25.3792	24.199	23.808	24.2073	23.8468	24.0669	23.8017	+	3.7634e-212	236040000	108	0.0261953	1.12809	P31943;G8JLB6;E9PCY7;D6RIU0;D6RBM0;H0YB39;E5RGV0;D6RFM3;D6RIT2;H0YBD7;E5RGH4;E7EQJ0;D6RAM1;D6R9T0;D6RDU3;D6RJ04;D6RIH9;H0YBG7;E7EN40;D6RDL0;D6R9D3;D6RF17;H0YAQ2;E5RJ94	Heterogeneous nuclear ribonucleoprotein H;Heterogeneous nuclear ribonucleoprotein H, N-terminally processed	HNRNPH1
23.8873	23.2386	23.2636	22.6486	23.5867	22.5327	21.1235	17.0058	17.477	20.8527	16.7477	16.7513	+	1.6563e-18	66050000	31	0.0269454	4.80541	E5RI99;P62888;E5RJH3	60S ribosomal protein L30	RPL30
21.0782	21.3215	22.4263	23.651	21.5263	23.0247	17.7732	20.02	16.682	20.515	17.2934	16.7607	+	6.0109e-87	35260000	40	0.0269507	4.54433	P43243;A8MXP9;D6REM6;D6R991;B3KM87;P43243-2;H0Y8T4;D6RB45;D6R9F3;D6RBS2;D6RCM3;D6REK4;D6R8Z5;D6RBI2;D6RBK5;D6RE02;D6RIA2;Q68E03;D6RAM9;D6RAY2	Matrin-3	MATR3
17.6567	17.0592	17.4467	19.3095	18.4381	19.901	16.6477	17.7825	16.8138	17.0185	17.9218	16.3327	+	6.6949e-09	1578600	6	0.0274508	2.12519	B9ZVT1;Q8IXT5;E5RJW8;E5RHG1;E5RJ83;E5RJV8	RNA-binding protein 12B	RBM12B
21.6539	21.6772	22.7736	22.5124	22.007	22.6435	20.4931	20.6781	21.8464	21.4639	21.4995	21.8538	+	3.3606e-129	37869000	83	0.0274815	0.781917	P46821;D6RA32;D6RA40;D6RCL2;D6RGJ3;P78559;P78559-2;E9PGC8	Microtubule-associated protein 1B;MAP1B heavy chain;MAP1 light chain LC1	MAP1B
25.8752	25.4066	19.3308	25.7493	24.6889	20.2433	17.9939	16.5559	17.432	17.7373	18.3065	17.1624	+	2.4113e-98	209620000	69	0.027546	5.82507	U3KQC1;Q9BV38;A0A0A0MQU0;K7EIR0;K7EML4;A0A087X237;K7EKX5;U3KQK3	WD repeat-containing protein 18	WDR18
25.5079	25.4546	24.4912	24.6528	25.7299	24.6208	22.5023	23.7273	23.2424	22.8545	23.8106	23.6339	+	5.5819e-91	233290000	114	0.0285701	1.56816	P05388;P05388-2;F8VWS0;F8VU65;F8VW21;F8VPE8;G3V210;F8VZS0;F8VQY6;F8VRK7;Q8NHW5;F8VS58;F8VWV4;F8W1K8	60S acidic ribosomal protein P0;60S acidic ribosomal protein P0-like	RPLP0;RPLP0P6
22.8066	22.5728	23.9958	23.188	22.8623	23.7724	20.5448	16.3471	17.1562	21.3936	17.4803	17.2122	+	3.0275e-154	65115000	85	0.0292541	4.57889	Q8N163;Q8N163-2;H0YB24;G3V119;E5RHJ4;E5RGU7;E5RFJ3;H0YC69;H0YC58;A0A087X2B6;E5RHH8	DBIRD complex subunit KIAA1967	KIAA1967
16.5137	16.8457	17.0912	18.6776	18.1003	18.715	16.3915	17.2825	16.3196	17.8643	16.7455	16.9467	+	1.0142e-09	1510900	4	0.0299537	1.3121	Q3SXM5;H3BQI7;H3BT52;Q3SXM5-2;H3BNH5	Inactive hydroxysteroid dehydrogenase-like protein 1	HSDL1
22.6908	22.0528	23.6562	23.5197	22.8517	23.3425	17.0941	20.4575	16.5495	16.6117	21.2565	16.5553	+	3.3684e-30	54649000	44	0.0315155	5.09678	G3V4W0;B4DY08;B2R5W2;P07910-2;P07910-4;G3V4C1;G3V5X6;G3V3K6;G3V251;B4DSU6;G3V2D6;P07910-3;G3V4M8;G3V5V7;G3V2H6;P0DMR1;O60812;B7ZW38;B2RXH8	Heterogeneous nuclear ribonucleoproteins C1/C2	HNRNPC
25.8171	25.7315	25.0916	24.8882	25.5574	24.6041	23.2558	23.8406	23.8203	24.2907	23.6372	23.5284	+	1.0093e-53	324840000	94	0.0316227	1.19778	P62269;J3JS69	40S ribosomal protein S18	RPS18
23.6318	23.6671	23.3806	25.1073	24.0857	25.1711	23.5891	23.6061	23.2644	23.8242	23.4357	23.502	+	9.3893e-160	167710000	164	0.0319244	1.20075	O00571;O00571-2;O15523-2;O15523;O15523-3;C9J081;C9J8G5;A0A087WVZ1;D6RCM4;Q9NQI0-3;Q9NQI0-2;Q9NQI0-4;Q9NQI0;A0A087WX09;B4DLA0;H0Y960	ATP-dependent RNA helicase DDX3X;ATP-dependent RNA helicase DDX3Y	DDX3X;DDX3Y
19.7239	19.9655	23.8484	21.7337	19.9509	25.0476	17.2659	18.043	18.4679	17.2665	17.4893	17.6118	+	4.2146e-166	46561000	72	0.0329249	4.7882	Q92616	Translational activator GCN1	GCN1L1
20.7028	21.5426	20.0718	20.0646	20.9239	18.8228	17.7852	17.5627	18.3241	17.8936	18.057	17.9927	+	9.0169e-26	9067000	25	0.0329784	1.95601	Q96JB5;Q96JB5-4;J3QQY1;Q96JB5-2;Q96JB5-3;J3QS62;J3QRM1;J3KRI2;J3KRK4;J3QL86;J3KS63;J3QL95	CDK5 regulatory subunit-associated protein 3	CDK5RAP3
22.1722	22.2381	21.1297	21.0368	21.6437	20.3906	20.9018	20.4473	19.4695	19.4803	20.1169	19.5199	+	4.7701e-42	23562000	39	0.0339896	1.31799	Q3ZCQ8;Q3ZCQ8-2;M0R0C3;M0R2F8;Q3ZCQ8-3;M0R003;M0QXC3;M0R2Z3;M0R303;M0R2D2;M0R047;M0R1Y4	Mitochondrial import inner membrane translocase subunit TIM50	TIMM50
23.1273	22.7959	23.1966	22.5789	23.4839	23.2822	20.4673	17.6725	17.3909	17.9599	16.7264	21.3661	+	9.5435e-25	56614000	20	0.0350864	4.43089	P62854;Q5JNZ5	40S ribosomal protein S26;Putative 40S ribosomal protein S26-like 1	RPS26;RPS26P11
19.438	19.4538	19.339	20.4194	19.308	19.8878	19.8615	17.0647	19.8052	16.5224	18.1312	18.5053	+	6.7109e-13	6485300	15	0.0352127	2.15208	P33981-2;P33981;D6RF82;D6REX1;D6RIC6;D6RFY1	Dual specificity protein kinase TTK	TTK
22.7662	22.6472	22.5767	22.3129	22.3746	22.018	21.5971	21.7524	22.0484	21.4525	21.9345	21.3674	+	1.0567e-37	46698000	57	0.0353102	0.650385	P31689;P31689-2	DnaJ homolog subfamily A member 1	DNAJA1
18.8008	17.1763	20.6579	19.1742	19.0776	21.5091	15.714	16.081	16.8452	17.3343	17.4084	17.6478	+	1.4898e-07	5267700	6	0.0373238	2.4568	Q07955-3;Q07955;J3KTL2;Q07955-2;J3KSR8;J3QQV5;J3KSW7	Serine/arginine-rich splicing factor 1	SRSF1
24.4416	23.0456	22.8572	22.7819	25.0995	23.5662	19.3449	21.4963	20.8745	17.315	21.1547	20.4697	+	8.4163e-36	96158000	54	0.0378023	4.16938	Q02878;F8VZ45;U3KQR5;F8VR69;F8VZA3;F8VWR1;F8VU16	60S ribosomal protein L6	RPL6
19.4866	18.7366	18.7744	21.9454	19.4098	19.7191	16.7418	16.3209	17.4304	18.0979	17.76	16.2739	+	6.245e-26	8057600	13	0.0378233	2.98085	P53350;I3L2H5;I3L309;I3L387	Serine/threonine-protein kinase PLK1	PLK1
21.3639	21.2506	21.0717	21.8177	21.0461	21.1381	20.7344	20.6294	20.058	20.2063	20.2701	20.7726	+	2.0415e-23	21726000	36	0.0385063	0.917611	P60842;J3QR64;J3KTB5;J3QL43;J3QS69;J3KT12;P60842-2;E7EQG2;Q14240;Q14240-2;J3QKZ9;J3QLN6;J3KS25;J3KT04;J3KS93;E7EMV8;J3KSN7;J3KTN0;J3KSZ0	Eukaryotic initiation factor 4A-I;Eukaryotic initiation factor 4A-II	EIF4A1;EIF4A2
17.2972	18.5033	19.7166	18.7458	19.4791	20.5317	16.2244	17.999	17.7186	16.1954	15.8223	18.3486	+	2.7943e-06	3437500	9	0.0412636	2.79679	Q9UN86-2;Q9UN86	Ras GTPase-activating protein-binding protein 2	G3BP2
18.7702	18.5004	20.2771	18.405	17.9871	19.1013	16.3096	17.0803	17.2169	17.1436	16.4917	17.67	+	1.1758e-15	2485800	9	0.0413649	1.39602	O95373;E9PLB2	Importin-7	IPO7
18.6772	18.872	17.8706	18.1845	18.6494	18.9024	17.2152	16.6657	17.0827	17.728	17.6466	18.1091	+	3.2464e-12	2144500	8	0.0417161	0.750854	P52701-4;P52701-3;P52701;A0A087WWJ1;P52701-2;A0A087WYT6	DNA mismatch repair protein Msh6	MSH6
24.402	23.1852	21.4897	22.8401	24.4505	22.0804	16.0792	16.1938	16.333	20.6782	21.4559	20.5896	+	1.8677e-29	77416000	28	0.0419476	2.21574	Q07020-2;G3V203;H0YHA7;Q07020;J3QQ67;F8VUA6;F8VYV2;A0A075B7A0	60S ribosomal protein L18	RPL18
17.3531	19.7005	16.5717	22.0851	19.6244	19.8343	17.1869	17.1831	17.1685	17.7548	17.896	18.6289	+	3.665e-20	8209200	8	0.0437999	2.42134	P51116;I3L1Z2	Fragile X mental retardation syndrome-related protein 2	FXR2
19.5463	19.3278	20.3062	17.939	19.3957	20.0948	16.2422	18.2857	17.897	16.8892	17.704	16.8972	+	4.5536e-24	4034500	21	0.045533	1.9797	Q00577	Transcriptional activator protein Pur-alpha	PURA
18.868	19.4235	19.0176	19.8542	20.4082	18.9514	17.5145	18.4359	17.1429	17.4188	18.7989	16.7045	+	5.9328e-11	4654700	8	0.0484519	2.09721	Q9BT78-2;Q9BT78;D6RAX7;D6RFN0;D6RD63	COP9 signalosome complex subunit 4	COPS4
19.0647	19.5079	18.5754	19.1277	19.5302	17.5588	17.5366	17.3544	17.9954	16.7246	17.4401	16.5127	+	2.993e-07	3539700	6	0.0496975	1.84646	Q6P1M0;Q6P1M0-2	Long-chain fatty acid transport protein 4	SLC27A4

## Sheet: GFP vs FIP200 MED
FIP200 EBSS 1	FIP200 EBSS 2	FIP200 EBSS 3	FIP200 MED 1	FIP200 MED 2	FIP200 MED 3	GFP only EBSS 1	GFP only EBSS 2	GFP only EBSS 3	GFP only MED 1	GFP only MED 2	GFP only MED 3	Only identified by site	Reverse	t-test Significant	PEP	Intensity	MS/MS Count	t-test p value	t-test Difference	Protein IDs	Majority protein IDs	Protein names	Gene names
23.7808	23.3745	23.4509	23.2547	23.4538	23.4395	22.559	22.8204	22.5041	22.0963	22.794	22.7211			+	3.2613e-49	92378000	86	0.021437	0.8455	P06493;A0A024QZP7;A0A087WY43;A0A087WZZ9;P06493-2;E5RIU6;K7ELV5;G3V317;Q00535-2;H0YAZ9;Q9BVE2;Q00534;E7EUK8;Q96Q40-2;P50750;Q96Q40-4;E5RGN0;Q96Q40-3;A0A087X209;O94921-3;Q96Q40-5;Q96Q40;A0A087WZU2;O94921-2;O94921;F5H6Z0;Q07002;Q07002-2;P50750-2;Q00536;Q00536-3;Q07002-3;Q00537-2;Q00537;Q00536-2;J3QSD7;Q9NYV4-3;Q14004-2;Q9NYV4-2;Q9NYV4;Q14004	P06493;A0A024QZP7;A0A087WY43;A0A087WZZ9;P06493-2;E5RIU6	Cyclin-dependent kinase 1	CDK1
19.9362	18.9723	19.5865	20.3002	18.8916	19.0244	20.1094	16.454	20.1892	19.7676	16.8488	16.8064				7.5505e-25	7560400	17	0.212442	1.59778	P35237;A0A024QZX5;A0A087X1N8	P35237;A0A024QZX5;A0A087X1N8	Serpin B6	SERPINB6
19.8342	19.598	16.583	19.8711	16.69	19.9241	20.4112	20.4694	20.5123	20.6262	17.0636	17.0233				2.7203e-15	8803400	16	0.731174	0.590736	Q9Y314;A0A075B6F9;M0R3B2;M0QX85;M0R1K2;A0A075B797;M0R1T7	Q9Y314;A0A075B6F9;M0R3B2;M0QX85;M0R1K2;A0A075B797	Nitric oxide synthase-interacting protein	NOSIP
26.0019	26.0138	26.5851	26.6591	26.8879	27.1829	21.6158	22.273	22.3133	21.7716	22.7265	22.6267			+	3.5098e-173	610260000	239	0.000180294	4.53501	A0A087WTT1;P11940-2;P11940;E7EQV3;E7ERJ7;H0YAR2;H0YBN4;H0YAP2;E5RGH3;E5RJB9;H0YB86;E5RH24;Q4VXU2;H0YAS6;H0YB75;E5RHG7;H0YAS7;Q4VXU2-2;H0YC10;E5RGC4;E5RFD8;H0YER0;Q96DU9-2;Q96DU9	A0A087WTT1;P11940-2;P11940;E7EQV3;E7ERJ7;H0YAR2	Polyadenylate-binding protein 1	PABPC1
20.9958	21.4405	19.973	20.3856	16.9031	19.6797	16.659	16.6723	16.5952	16.5254	17.9909	17.9593				3.4791e-06	8639100	11	0.268905	1.49763	J3KSI4;I3L1D2;I3L4E0;J3QS48;I3L295;J3KT75;O75352-2;J3QW43;J3QRD5;Q9H3L2;O75352;Q1HDL3;A0A087WV81;I3L405;I3L261;J3KTK8;J3QQZ4	J3KSI4;I3L1D2;I3L4E0;J3QS48;I3L295;J3KT75;O75352-2;J3QW43;J3QRD5;Q9H3L2;O75352;Q1HDL3;A0A087WV81;I3L405;I3L261;J3KTK8;J3QQZ4	Mannose-P-dolichol utilization defect 1 protein	MPDU1;HBEBP2BPA
20.078	19.2545	20.1542	19.3009	19.3849	16.7229	19.7728	19.1972	19.2658	19.6631	19.6886	19.3281				5.9606e-28	7229500	38	0.283703	-1.09037	A0A087WVM4;Q6UB35;B7ZM99;H0Y327;Q5JYA8;Q5JYA3;Q6UB35-2;Q4VXV2	A0A087WVM4;Q6UB35;B7ZM99	Monofunctional C1-tetrahydrofolate synthase, mitochondrial	MTHFD1L
24.4456	24.1126	25.2065	21.4935	24.9539	24.8121	16.8692	20.2606	16.8119	16.7408	19.9164	18.5802			+	0	131070000	193	0.0215207	5.34066	Q00610-2;Q00610;A0A087WVQ6;J3KS13;J3QL20;J3KSQ2;K7EJJ5;J3KRF5	Q00610-2;Q00610;A0A087WVQ6	Clathrin heavy chain 1	CLTC
18.4645	18.473	17.8421	18.1294	18.4167	18.5135	17.7767	17.6147	17.7473	17.671	16.8481	16.8058			+	3.0404e-05	1906900	4	0.0149692	1.24489	Q99460-2;Q99460;A0A087WW66;H7C378	Q99460-2;Q99460;A0A087WW66;H7C378	26S proteasome non-ATPase regulatory subunit 1	PSMD1
19.6662	19.5023	19.5066	19.3983	19.8943	19.6507	16.6583	16.4533	16.5946	16.5247	17.2815	17.2432			+	3.3908e-15	4648600	9	0.000762448	2.63127	A0A087WWL9;Q29963;P10321;A2AEA2;P01893;P30508;P30501;F8W9Z8;F6U0H7;Q5SRN7;Q29960-2;A7MAP4;Q6DU44;P13747;Q95365;Q31610;Q29836;Q29718;P30486;P30480;P30475;P30462;P30460;P18463;P01889;Q31612;Q2L6I5;Q09160;P30512;P30459;P30457;P30456;P30455;P30453;P30450;P30447;P30443;P18462;P16190;P16189;P16188;P13746;P10316;P10314;P05534;P04439;P01892;P01891;Q29865;P30499;P30510;Q9TNN7;Q29960;Q07000;P30505;Q5SRN5;P…	A0A087WWL9;Q29963;P10321;A2AEA2;P01893;P30508;P30501	HLA class I histocompatibility antigen, Cw-6 alpha chain;HLA class I histocompatibility antigen, Cw-7 alpha chain;Putative HLA class I histocompatibility antigen, alpha chain H;HLA class I histocompatibility antigen, Cw-12 alpha chain;HLA class I histocompatibility antigen, Cw-2 alpha chain	HLA-C;HLA-H
22.5414	22.3093	22.3132	23.0565	22.8008	23.3919	17.0825	16.8937	17.0317	16.9594	18.5183	18.4916			+	2.3331e-11	42158000	16	0.000719282	5.09328	A0A087WXM6;J3QQT2;J3KRX5;P18621;P18621-3;J3KRB3;A0A087WWH0;J3QS96;P18621-2;J3QLC8;A0A0A0MRF8;A0A087WY81;J3KSJ0	A0A087WXM6;J3QQT2;J3KRX5;P18621;P18621-3;J3KRB3;A0A087WWH0;J3QS96;P18621-2;J3QLC8;A0A0A0MRF8;A0A087WY81	60S ribosomal protein L17	RPL17
21.1019	20.7334	20.9234	20.9133	21.0055	21.2596	18.2928	18.1507	18.2792	18.2	16.4664	16.4205			+	4.826e-23	12030000	23	0.00247492	4.0305	A0A087WXZ3;Q9Y5A9;Q9Y5A9-2;S4R3J8;A0A024R7W5;A0A087X0Q1;Q7Z739;A0A087WY31;S4R3V3;Q9BYJ9	A0A087WXZ3;Q9Y5A9;Q9Y5A9-2	YTH domain family protein 2	YTHDF2
22.8301	22.4745	23.5607	23.2401	22.5819	22.8826	23.0838	22.4005	22.173	22.9211	22.9403	23.0205				8.1895e-29	72226000	35	0.774485	-0.0590598	D6RFM0;P62837-2;D6RAH7;H9KV45;P62837;P61077;A0A0A0MQU3;P61077-2;A0A087WY85;P61077-3;D6RAW0;D6RA11	D6RFM0;P62837-2;D6RAH7;H9KV45;P62837;P61077;A0A0A0MQU3;P61077-2;A0A087WY85;P61077-3;D6RAW0	Ubiquitin-conjugating enzyme E2 D2;Ubiquitin-conjugating enzyme E2 D3	UBE2D2;UBE2D3
20.0842	19.0473	19.857	20.1608	19.2744	19.6386	21.3953	19.865	16.2095	20.9165	17.728	17.6939				3.361e-07	10693000	18	0.453398	0.911812	Q15185-3;Q15185-4;Q15185;A0A087WYT3;Q15185-2	Q15185-3;Q15185-4;Q15185;A0A087WYT3;Q15185-2	Prostaglandin E synthase 3	PTGES3
21.2296	21.4647	18.3968	19.5318	21.7497	16.9339	16.2847	16.0653	17.4821	16.1418	15.6467	15.5932				7.4622e-19	10294000	15	0.0616693	3.61121	A0A087WYW3;P30414	A0A087WYW3;P30414	NK-tumor recognition protein;Putative peptidyl-prolyl cis-trans isomerase	NKTR
20.785	20.0657	20.8671	20.3975	20.2937	17.8449	17.5194	17.3475	15.3828	17.4073	17.4326	17.3957				1.735e-14	8153800	11	0.0655255	2.10012	Q8IY67-2;A0A087WZ13;E9PAU2;Q8IY67;K7EKR9;K7EQG2	Q8IY67-2;A0A087WZ13;E9PAU2;Q8IY67	Ribonucleoprotein PTB-binding 1	RAVER1
22.6022	23.217	22.5265	22.1951	22.7111	21.3913	15.4826	15.2323	17.1841	15.3197	18.5668	18.5406			+	8.186e-170	35593000	65	0.0156016	4.62351	Q5JPE7-2;Q15155;P69849;Q5JPE7;J3KN36;A0A087X117;Q5JPE7-3;A0A087WW46;A0A087WTD5;I3L0Q6;H3BTW1;H3BUC9;H3BPS9	Q5JPE7-2;Q15155;P69849;Q5JPE7;J3KN36;A0A087X117;Q5JPE7-3;A0A087WW46	Nodal modulator 2;Nodal modulator 1;Nodal modulator 3	NOMO2;NOMO1;NOMO3
19.4344	19.029	16.794	16.6666	19.3247	19.1309	20.2805	20.2219	19.8982	20.3705	20.8772	20.6541				6.4476e-15	7589100	23	0.0598303	-2.25989	A0A087X1X9;Q8IYB5;Q8IYB5-3;Q8IYB5-2;Q5T6I8;H0Y5G0	A0A087X1X9;Q8IYB5;Q8IYB5-3;Q8IYB5-2	Stromal membrane-associated protein 1	SMAP1
18.3617	16.6315	20.0406	16.8774	17.8233	16.7222	20.7933	20.6987	20.5047	20.2036	20.7432	20.6902			+	2.1654e-30	7158100	26	0.000898784	-3.40468	Q9UL46;A0A087X1Z3;H0YM70;H0YKU2	Q9UL46;A0A087X1Z3;H0YM70	Proteasome activator complex subunit 2	PSME2
16.9714	19.4379	18.866	18.826	19.7807	18.8776	17.2303	17.0473	18.3281	17.111	16.6989	16.6551			+	1.9824e-10	3178400	8	0.00239614	2.33977	H0YJC0;P62333;A0A087X2I1;H0YJS8;H0YJE9;H0YJT1	H0YJC0;P62333;A0A087X2I1;H0YJS8	26S protease regulatory subunit 10B	PSMC6
22.7089	22.2073	22.2981	22.3476	22.4985	22.9018	18.3403	18.2	16.444	18.2487	17.0453	17.0048			+	3.919e-61	35158000	27	0.000305604	5.1497	Q9BUJ2-4;A0A0A0MRA5;B7Z4B8;Q9BUJ2-2;Q9BUJ2;M0QYZ0;M0R3F1;Q9BUJ2-3;M0QYI8;M0R0K8;M0R203;M0QYM5;M0QZV6	Q9BUJ2-4;A0A0A0MRA5;B7Z4B8;Q9BUJ2-2;Q9BUJ2;M0QYZ0;M0R3F1;Q9BUJ2-3	Heterogeneous nuclear ribonucleoprotein U-like protein 1	HNRNPUL1
22.9073	22.4947	22.5426	23.0124	22.0068	22.4159	23.2251	22.4727	22.8134	23.549	22.7901	22.8932				6.0271e-29	69806000	29	0.186743	-0.599074	P22061;P22061-2;A0A0A0MRJ6;H7BY58;F6S8N6;C9J0F2;H7C4X2;F8WDT3;F8WAV5;F8WAX2	P22061;P22061-2;A0A0A0MRJ6;H7BY58;F6S8N6	Protein-L-isoaspartate(D-aspartate) O-methyltransferase;Protein-L-isoaspartate O-methyltransferase	PCMT1
18.8206	19.496	18.4474	18.6519	18.8959	18.613	16.5123	16.3016	16.7934	16.375	17.4	17.3628			+	3.1093e-17	2791200	7	0.00850032	1.67432	Q9P2E9-3;Q9P2E9-2;Q9P2E9;A0A0A0MRV0;A2A2S5;F8W7S5;A0A087WVV2;A0A087WU26	Q9P2E9-3;Q9P2E9-2;Q9P2E9;A0A0A0MRV0;A2A2S5;F8W7S5;A0A087WVV2	Ribosome-binding protein 1	RRBP1
21.0457	20.7143	20.4747	20.7656	20.3895	20.1361	21.6268	21.2346	21.3259	21.3372	21.3878	21.5595			+	6.8894e-36	19400000	38	0.00688434	-0.997777	Q99836-5;Q99836;Q99836-6;A0A0A0MS70;H0Y4G9;A0A0A0MST0;Q99836-2;A0A0A0MSI9;Q99836-3;Q99836-4	Q99836-5;Q99836;Q99836-6;A0A0A0MS70;H0Y4G9;A0A0A0MST0;Q99836-2;A0A0A0MSI9;Q99836-3	Myeloid differentiation primary response protein MyD88	MYD88
20.1087	19.1594	18.9802	20.079	19.59	19.177	16.8513	16.6537	17.1512	16.7225	17.3769	17.3395			+	1.6429e-13	5145500	11	0.00182893	2.46903	M0R026;A1L0T0;M0QZX5;M0R1B5;E9PL44;E9PJS0	M0R026;A1L0T0	Acetolactate synthase-like protein	ILVBL
17.4578	16.8438	17.705	17.7878	16.6893	17.148	18.5203	18.5066	18.3183	17.7538	18.4404	17.9556				1.5444e-08	2105800	9	0.0900416	-0.841581	A2IDA3;P29372-5;P29372-4;P29372-2;P29372	A2IDA3;P29372-5;P29372-4;P29372-2;P29372	DNA-3-methyladenine glycosylase	MPG
20.6624	20.8981	21.0695	22.0416	20.2444	21.1752	21.0704	21.0969	21.3002	21.0207	21.1131	20.9086				4.4803e-52	21155000	45	0.802446	0.139616	A6NLN1;P26599;P26599-2;P26599-3;K7EK45;A0A087WU68;K7EKJ7;K7ELW5;K7ES59	A6NLN1;P26599;P26599-2;P26599-3;K7EK45	Polypyrimidine tract-binding protein 1	PTBP1
22.4174	22.9318	22.5855	24.3913	23.895	24.941	17.1984	17.0141	17.128	17.0783	17.9873	16.8933			+	1.3314e-133	84788000	67	9.76973e-05	7.08949	A7MCY6;F5H1U4;J3KS71;A7MCY6-2	A7MCY6	TANK-binding kinase 1-binding protein 1	TBKBP1
18.1652	17.7603	16.5823	20.5135	18.1237	18.0815	17.1758	16.9907	17.7436	17.0551	16.9348	17.2552				5.426e-28	2480700	4	0.0871752	1.82453	R9WNI0;A8MQB8;Q06787-8;Q06787-6;G3V0J0;Q06787-2;Q06787-4;Q06787-5;Q06787-9;Q06787-7;Q06787-3;Q06787;A0A087WXI3;G8JLE9;Q8IXW7;A0A087WWR6;A0A087WY29	R9WNI0;A8MQB8;Q06787-8;Q06787-6;G3V0J0;Q06787-2;Q06787-4;Q06787-5;Q06787-9;Q06787-7;Q06787-3;Q06787;A0A087WXI3;G8JLE9;Q8IXW7	Fragile X mental retardation protein 1	FMR1
21.0782	21.3215	22.4263	23.651	21.5263	23.0247	17.7732	20.02	16.682	20.515	17.2934	16.7607			+	6.0109e-87	35260000	40	0.0269507	4.54433	P43243;A8MXP9;D6REM6;D6R991;B3KM87;P43243-2;H0Y8T4;D6RB45;D6R9F3;D6RBS2;D6RCM3;D6REK4;D6R8Z5;D6RBI2;D6RBK5;D6RE02;D6RIA2;Q68E03;D6RAM9;D6RAY2	P43243;A8MXP9;D6REM6;D6R991	Matrin-3	MATR3
21.7006	21.5045	21.4936	21.9604	21.08	21.5491	22.2757	22.3473	22.7105	21.9	22.4019	22.3299				7.1252e-64	36795000	62	0.0848734	-0.6808	B1AHB1;P33992;B1AHB2;B1AHA9;F8WFD7	B1AHB1;P33992	DNA replication licensing factor MCM5	MCM5
19.8448	20.5708	18.3171	19.6501	20.5676	18.3629	16.7432	17.611	17.0437	17.6674	16.8034	18.1147				5.7432e-06	5544000	6	0.0553627	1.99837	B1AHF3;P00387-2;P00387;P00387-3	B1AHF3;P00387-2;P00387;P00387-3	NADH-cytochrome b5 reductase 3;NADH-cytochrome b5 reductase 3 membrane-bound form;NADH-cytochrome b5 reductase 3 soluble form	CYB5R3
22.6908	22.0528	23.6562	23.5197	22.8517	23.3425	17.0941	20.4575	16.5495	16.6117	21.2565	16.5553			+	3.3684e-30	54649000	44	0.0315155	5.09678	G3V4W0;B4DY08;B2R5W2;P07910-2;P07910-4;G3V4C1;G3V5X6;G3V3K6;G3V251;B4DSU6;G3V2D6;P07910-3;G3V4M8;G3V5V7;G3V2H6;P0DMR1;O60812;B7ZW38;B2RXH8	G3V4W0;B4DY08;B2R5W2;P07910-2;P07910-4;G3V4C1;G3V5X6;G3V3K6;G3V251;B4DSU6;G3V2D6;P07910-3	Heterogeneous nuclear ribonucleoproteins C1/C2	HNRNPC
17.7752	19.1072	18.0974	17.8039	18.6523	16.3472	16.6146	16.5414	17.9026	16.9713	18.1449	17.9709				2.363e-07	1735600	5	0.907678	-0.0945911	O14735-3;O14735;B3KY94;H3BUR9	O14735-3;O14735;B3KY94;H3BUR9	CDP-diacylglycerol--inositol 3-phosphatidyltransferase	CDIPT
18.486	19.5716	18.4333	16.6659	17.1194	17.5866	17.9274	16.9058	16.3443	16.4799	16.5999	17.2214				5.4578e-07	1646400	3	0.367183	0.356881	B4DE85;P48651-2;P48651	B4DE85;P48651-2;P48651	Phosphatidylserine synthase 1	PTDSS1
22.8598	23.1459	24.2249	23.3332	23.6748	24.8013	16.4155	16.4079	17.7589	17.8255	18.0024	18.1259			+	7.6482e-29	76832000	46	0.000192193	5.95182	B4DQI6;Q13595-3;Q13595;Q13595-2	B4DQI6;Q13595-3;Q13595;Q13595-2	Transformer-2 protein homolog alpha	TRA2A
22.6551	23.3781	22.1251	21.914	22.7986	22.1198	17.788	17.7712	17.0099	16.2758	17.2599	17.3026			+	3.5706e-56	37494000	26	0.000240699	5.33139	P61619;B4DR61;P61619-3;H7C1Q9;C9JXC6;H7C069;A6NK38;F2Z2C7;A6NIF9;C9JJV4	P61619;B4DR61;P61619-3	Protein transport protein Sec61 subunit alpha isoform 1	SEC61A1
17.1813	19.2824	17.008	19.7499	18.3466	15.5421	19.8465	19.9774	20.0055	19.7265	20.2764	19.8835				4.8929e-13	5389500	15	0.170418	-2.08257	Q13126-4;Q13126;B4DUC8;Q13126-3;Q13126-2;F2Z2F3;Q13126-7;J3QSB7;Q13126-6;Q13126-5;F8WES2	Q13126-4;Q13126;B4DUC8;Q13126-3;Q13126-2;F2Z2F3;Q13126-7;J3QSB7;Q13126-6;Q13126-5	S-methyl-5-thioadenosine phosphorylase;Purine nucleoside phosphorylase	MTAP
20.198	20.0096	20.5662	20.5143	19.5452	20.0519	19.7899	20.0926	19.6801	19.8251	20.2537	20.0013				2.5144e-26	10837000	24	0.974482	0.0104224	B4DUR8;P49368-2;P49368;Q5SZX6;E9PQ35;E9PRC8;Q5SZW8	B4DUR8;P49368-2;P49368	T-complex protein 1 subunit gamma	CCT3
18.9192	19.3502	19.8043	19.1117	16.3106	19.2469	19.6849	20.0556	17.9138	19.5552	19.9454	16.7949				6.8918e-26	5703200	21	0.71413	-0.542061	B4DXW1;P61158;F8WDR7;A0A0A0MTI9;H7C4J1;Q9C0K3;C9IZN3;Q9P1U1-2;Q9P1U1-3;Q9P1U1	B4DXW1;P61158	Actin-related protein 3	ACTR3
23.3721	24.5585	20.0413	23.976	24.0747	17.2964	17.0613	16.2011	17.0911	17.6826	18.156	17.8895				3.742e-256	74341000	82	0.159919	3.87299	P50542;P50542-4;B4E0T2;P50542-3;F5H3X7;F5GYB4;F5H432;F5GXX3;F5H205;F5GZ41;F5H0L9;F5H637;H0YGT8	P50542;P50542-4;B4E0T2;P50542-3	Peroxisomal targeting signal 1 receptor	PEX5
20.2862	19.9432	20.5782	21.0245	20.2692	20.086	17.9383	17.6264	16.5837	16.9377	17.3403	17.0251			+	1.8987e-20	8397400	16	0.000422924	3.35885	B4E3L3;Q96RU2-2;Q96RU2-3;Q96RU2;G3V1N5;H0YG96;H0YFX3;H0YFA0;H0YFD7;H0YH19	B4E3L3;Q96RU2-2;Q96RU2-3;Q96RU2;G3V1N5	Ubiquitin carboxyl-terminal hydrolase;Ubiquitin carboxyl-terminal hydrolase 28	USP28
21.2065	21.3825	22.0788	21.5888	21.0113	21.4985	21.3738	21.5129	21.7906	21.2122	21.557	21.8185				9.5447e-39	30720000	46	0.551412	-0.163015	P48643-2;E7ENZ3;B7ZAR1;E9PCA1;P48643	P48643-2;E7ENZ3;B7ZAR1;E9PCA1;P48643	T-complex protein 1 subunit epsilon	CCT5
17.2805	16.6309	18.223	17.0914	17.5624	18.4106	19.3164	20.32	19.5297	19.4554	20.9252	19.3617			+	1.8015e-13	3471200	15	0.024975	-2.22597	B7ZC39;Q9NR46;B7ZC38;Q9NR46-2;G5E9J1;F8WFB9	B7ZC39;Q9NR46;B7ZC38;Q9NR46-2	Endophilin-B2	SH3GLB2
17.414	19.5136	16.2073	20.835	19.603	20.3615	17.14	16.8717	17.6775	17.8366	16.8373	17.127			+	2.9152e-45	4728700	10	0.00298951	2.99951	Q86VP1-2;Q86VP1;B8ZZD4;Q86VP1-3;Q86VP1-4;H7C3L5;F8WBU9;C9JBZ7;C9J7J4	Q86VP1-2;Q86VP1;B8ZZD4;Q86VP1-3;Q86VP1-4;H7C3L5	Tax1-binding protein 1	TAX1BP1
17.6567	17.0592	17.4467	19.3095	18.4381	19.901	16.6477	17.7825	16.8138	17.0185	17.9218	16.3327			+	6.6949e-09	1578600	6	0.0274508	2.12519	B9ZVT1;Q8IXT5;E5RJW8;E5RHG1;E5RJ83;E5RJV8	B9ZVT1;Q8IXT5	RNA-binding protein 12B	RBM12B
20.5772	21.405	20.827	20.5961	20.6003	16.5756	17.7091	16.9535	16.9156	16.5139	17.0654	17.2132				4.5167e-12	9581000	12	0.161746	2.32654	P43307-2;C9J3L8;C9J5W0;P43307;E9PAL7;C9IZQ1	P43307-2;C9J3L8;C9J5W0;P43307;E9PAL7;C9IZQ1	Translocon-associated protein subunit alpha	SSR1
19.0754	19.2917	19.7634	19.2683	19.4571	19.4382	16.871	16.4423	16.1219	17.6017	17.1664	17.3287			+	8.5627e-33	3899400	14	0.000135381	2.02226	Q9H000-2;C9J494;Q9H000	Q9H000-2;C9J494;Q9H000	Probable E3 ubiquitin-protein ligase makorin-2	MKRN2
20.8247	20.7818	20.5084	20.4968	20.7652	20.7533	16.9698	17.5445	17.0017	16.7427	16.3794	16.6807			+	9.8505e-14	10205000	13	8.88934e-06	4.07081	C9J4Z3;P61513;G5E9R3;M0R0A1;Q6P4E4;E9PEL3;M0R2L6;A6NKH3	C9J4Z3;P61513;G5E9R3;M0R0A1;Q6P4E4;E9PEL3;M0R2L6;A6NKH3	60S ribosomal protein L37a;Putative 60S ribosomal protein L37a-like	RPL37A;RPL37L
21.7416	21.4645	21.243	20.7383	21.9488	20.7482	21.7617	22.5712	21.5788	22.0962	23.268	22.5061			+	4.7084e-87	35640000	53	0.0489651	-1.47829	C9J8B8;Q969S8-2;Q969S8;Q969S8-4;Q969S8-5;Q08AP5	C9J8B8;Q969S8-2;Q969S8;Q969S8-4;Q969S8-5	Histone deacetylase 10	HDAC10
23.05	22.8932	23.2426	22.92	22.8924	22.5757	23.9948	24.5164	24.388	23.9848	24.6038	24.4503			+	4.2254e-60	114420000	97	0.00201096	-1.55027	C9J9K3;P08865;A6NE09;C9JQR9	C9J9K3;P08865;A6NE09	40S ribosomal protein SA	RPSA;RPSAP58
20.1813	20.3753	20.7035	19.8626	20.3468	20.3319	16.1997	16.6741	17.1171	16.844	17.2517	16.6344			+	0.00053912	7217700	9	0.00017093	3.2704	C9JA28;Q9UNL2;Q9UNL2-2	C9JA28;Q9UNL2;Q9UNL2-2	Translocon-associated protein subunit gamma	SSR3
17.1532	21.1517	21.7719	20.968	21.205	22.5103	17.0533	16.7767	16.4696	16.0546	17.3662	16.4795			+	2.2729e-09	13165000	11	0.00132252	4.92769	Q16629-3;Q16629-2;Q16629-4;C9JAB2;Q16629	Q16629-3;Q16629-2;Q16629-4;C9JAB2;Q16629	Serine/arginine-rich splicing factor 7	SRSF7
22.2024	22.1265	21.8231	21.8805	22.6198	22.3749	17.1653	20.5062	20.4411	19.5163	20.0846	19.9388			+	2.443e-12	30451000	30	0.000899532	2.44518	C9JXB8;C9JNW5;P83731	C9JXB8;C9JNW5;P83731	60S ribosomal protein L24	RPL24
19.3659	19.3499	19.4266	20.9864	19.5372	21.2693	16.5371	15.977	16.4233	16.9296	16.7242	17.4642			+	5.3261e-10	7084800	6	0.00357854	3.55835	C9JVK8;Q9H6S1-3;Q9H6S1-5;Q9H6S1-4;Q9H6S1;C9JGA2	C9JVK8;Q9H6S1-3;Q9H6S1-5;Q9H6S1-4;Q9H6S1;C9JGA2	5-azacytidine-induced protein 2	AZI2
23.0788	23.078	22.1701	22.6209	23.2771	23.106	16.4922	16.8635	16.2685	17.0444	22.6377	19.4225				1.0974e-09	50457000	13	0.113332	3.29983	F8WBS5;F8WB72;C9K025;P18077	F8WBS5;F8WB72;C9K025;P18077	60S ribosomal protein L35a	RPL35A
18.0463	19.4327	20.3371	22.8128	22.9209	22.8673	16.3419	16.9798	17.2525	16.4004	16.6783	17.7055			+	1.0461e-74	23934000	43	0.000117621	5.93893	CON__ENSEMBL:ENSBTAP00000024146;F5GXY0;P01023;P20742	CON__ENSEMBL:ENSBTAP00000024146
29.5571	30.0406	29.5159	29.6036	29.6977	29.3365	30.6271	31.2315	31.6428	30.4383	31.4299	31.5503			+	3.3605e-25	12548000000	83	0.0124116	-1.59355	CON__P00761	CON__P00761
24.9662	25.4493	25.2415	24.7846	24.9261	24.2768	26.3318	27.7213	26.3839	26.582	25.1502	26.0087				1.9859e-231	569190000	220	0.0531173	-1.25116	P02533;CON__P02533;CON__Q6IFX2;P19012;CON__P19012;CON__A2A4G1;CON__Q61782;K7ENV3	P02533;CON__P02533	Keratin, type I cytoskeletal 14	KRT14
16.8127	22.7449	22.6702	21.7092	21.6085	21.1918	23.6866	25.2393	24.1123	23.0226	16.5248	22.6663				1.9143e-173	69700000	23	0.735779	0.765282	P02538;CON__P02538	P02538;CON__P02538	Keratin, type II cytoskeletal 6A	KRT6A
23.3818	23.4685	22.7752	24.1148	24.1377	24.0702	23.1422	24.7937	23.7679	24.5638	25.1455	24.3061				2.2303e-110	158810000	166	0.0861504	-0.564194	CON__P02769;P02768-2;C9JKR2;H0YA55;D6RHD5;B7WNR0;P02768;CON__P02768-1;Q8IUK7;A0A087WWT3	CON__P02769
23.6582	21.9201	23.076	23.2898	24.0173	22.6504	17.2967	20.3182	21.1414	20.6177	21.8745	21.5816			+	1.9772e-87	69603000	52	0.0231606	1.96122	P05787;CON__P05787;P05787-2;CON__H-INV:HIT000292931;F8VUG2;F8W1U3;F8VP67;CON__Q9DCV7;CON__Q9H552;CON__H-INV:HIT000016045;CON__REFSEQ:XP_092267;K7EJU1;Q6KB66-2;P14136-3;P14136;P14136-2;Q6KB66;CON__Q6KB66-1;Q6KB66-3	P05787;CON__P05787;P05787-2;CON__H-INV:HIT000292931	Keratin, type II cytoskeletal 8	KRT8
20.4743	20.5072	20.1555	22.2875	23.1099	22.9921	19.1954	20.3415	19.5807	23.432	22.7886	22.0974				1.1782e-52	46295000	39	0.961445	0.0238171	CON__P06868;P00747	CON__P06868
22.6499	21.0277	21.6227	22.0554	22.2738	21.7081	17.5307	16.3273	22.1985	16.3544	17.5004	17.7805			+	3.4052e-60	31596000	31	0.000502056	4.80066	P08727;CON__P08727;C9JM50;K7EMS3;CON__P19001	P08727;CON__P08727;C9JM50;K7EMS3	Keratin, type I cytoskeletal 19	KRT19
22.8705	22.9528	23.8995	22.157	22.4219	22.3677	23.9972	25.7268	23.6156	23.4126	20.9411	22.9002				4.1049e-253	110430000	99	0.89898	-0.10241	P08779;CON__P08779;CON__Q9Z2K1;CON__Q3ZAW8;K7ENW6	P08779;CON__P08779	Keratin, type I cytoskeletal 16	KRT16
22.3625	22.8815	21.7645	22.4954	22.9292	21.9099	22.5799	22.6606	21.4054	23.1252	23.1893	22.6466				1.283e-43	60358000	50	0.187402	-0.542228	CON__P12763;P02765;C9JV77	CON__P12763
27.6362	28.472	27.9748	27.8261	27.7528	27.6568	29.5036	30.2649	30.0406	30.335	28.7553	28.9726			+	0	4928700000	882	0.0317036	-1.60905	P13645;CON__P13645;Q7Z3Y7;CON__Q148H6;CON__Q7Z3Y7;Q7Z3Z0;CON__Q7Z3Z0;Q7Z3Y8;CON__Q7Z3Y8;Q99456;CON__Q99456;Q2M2I5;CON__Q2M2I5;CON__Q92764;C4AM86;O76014;CON__A2AB72;Q92764;CON__Q497I4;O76015;CON__O76015;Q7Z3Y9;CON__Q7Z3Y9;CON__O76014	P13645;CON__P13645	Keratin, type I cytoskeletal 10	KRT10
23.9417	24.5011	24.2985	24.0594	23.8656	23.589	25.7404	26.8021	25.8726	26.1064	24.9317	25.2697			+	1.2573e-177	335450000	130	0.0130243	-1.59798	P13647;CON__P13647;H0YI76;H0YIN9;F8W0C6;F8VV57	P13647;CON__P13647;H0YI76	Keratin, type II cytoskeletal 5	KRT5
18.5426	19.0363	15.4022	19.6125	20.6285	19.5563	17.6033	16.2807	19.2095	19.3076	19.8256	19.21				1.4591e-15	5498800	10	0.28951	0.484728	CON__P34955	CON__P34955
27.6554	28.0643	28.0123	27.8271	27.4587	27.3409	28.7731	30.5072	29.3078	29.4293	28.4641	28.8188			+	0	3978600000	864	0.0127693	-1.36187	P35527;CON__P35527;K7EQQ3	P35527;CON__P35527;K7EQQ3	Keratin, type I cytoskeletal 9	KRT9
17.4429	19.2748	19.7574	19.3164	19.1674	20.7269	18.5674	20.5108	17.4936	19.8014	20.3025	19.6721				4.7419e-31	6501500	18	0.741463	-0.188407	CON__Q1RMK2	CON__Q1RMK2
16.3017	18.2814	17.1565	19.0278	20.0092	20.2362	15.9563	16.1247	17.5686	16.2004	19.4406	18.7748				0.00052055	2830900	2	0.199737	1.61911	CON__Q2UVX4	CON__Q2UVX4
17.0108	16.2536	18.2707	19.2466	18.0203	19.7985	17.9215	17.1162	18.5622	18.0619	18.8081	16.0817				3.5191e-11	2239300	8	0.229726	1.37126	CON__Q3SX09;CON__P02070;A8MUF7;F8W6P5;E9PEW8;E9PBW4;E9PFT6;P69892;P69891;P68871;P02100;P02042	CON__Q3SX09;CON__P02070
22.4678	22.2704	22.8597	23.287	22.4324	22.4187	17.1904	19.088	15.871	17.179	17.7395	18.1086			+	2.7014e-30	39047000	33	0.000216461	5.03701	CON__Q3ZBS7;P04004	CON__Q3ZBS7
20.0683	21.1996	20.3758	20.0887	19.8894	20.3683	20.9441	23.0145	22.5023	21.5735	21.612	20.181				1.7109e-67	20750000	61	0.109547	-1.00668	Q86YZ3;CON__Q86YZ3	Q86YZ3;CON__Q86YZ3	Hornerin	HRNR
31.2729	31.4249	31.3974	31.0828	31.6154	31.1002	34.7427	35.0742	35.3654	34.698	35.8728	35.8951			+	0	168390000000	4493	0.000615146	-4.2225	CON__Q9U6Y5	CON__Q9U6Y5
21.1892	21.0709	21.0016	20.496	20.7104	20.4672	20.8428	20.4202	20.3064	20.5339	20.9857	20.2308				2.3496e-40	17985000	28	0.917488	-0.0256271	P51617-4;P51617-2;P51617-3;D3YTB5;P51617;H7C224;H7C3C1;H7C2I6;F8WAB6;H7C1F0	P51617-4;P51617-2;P51617-3;D3YTB5;P51617;H7C224	Interleukin-1 receptor-associated kinase 1	IRAK1
19.5904	19.3333	19.9516	20.2385	20.0277	20.9193	16.5601	17.3592	17.8965	19.1251	17.8138	17.3545			+	1.0055e-11	6111400	12	0.0181106	2.29735	D6RAF8;Q14103-3;Q14103;D6RF44;H0YA96;H0Y8G5;Q14103-4;Q14103-2;D6RD83;D6RBQ9	D6RAF8;Q14103-3;Q14103;D6RF44;H0YA96;H0Y8G5;Q14103-4;Q14103-2;D6RD83;D6RBQ9	Heterogeneous nuclear ribonucleoprotein D0	HNRNPD
20.312	21.4288	20.8772	21.6965	22.047	22.0949	16.755	17.4347	18.1221	18.5653	19.0816	19.2665			+	2.1715e-19	18456000	18	0.000262063	2.97502	D6RB09;D6RG13;D6RAT0;P61247;D6RAS7;D6R9B6;H0Y8L7;E9PFI5;H0Y9Y4;D6RED7	D6RB09;D6RG13;D6RAT0;P61247;D6RAS7;D6R9B6;H0Y8L7;E9PFI5;H0Y9Y4	40S ribosomal protein S3a	RPS3A
18.868	19.4235	19.0176	19.8542	20.4082	18.9514	17.5145	18.4359	17.1429	17.4188	18.7989	16.7045			+	5.9328e-11	4654700	8	0.0484519	2.09721	Q9BT78-2;Q9BT78;D6RAX7;D6RFN0;D6RD63	Q9BT78-2;Q9BT78;D6RAX7;D6RFN0	COP9 signalosome complex subunit 4	COPS4
21.7405	21.8049	21.3071	21.2025	20.9552	20.6981	17.3858	15.7242	16.4933	17.4933	16.1308	16.9055			+	1.0642e-21	16268000	16	0.000615115	4.10878	D6RBV2;Q12907;D6RIU4;D6RDX1	D6RBV2;Q12907;D6RIU4;D6RDX1	Vesicular integral-membrane protein VIP36	LMAN2
19.4569	19.3115	19.666	18.5409	15.4973	16.9159	19.9923	21.5616	21.0584	18.4815	18.1389	17.6888				4.5487e-07	6905200	9	0.285885	-1.11834	P06730;P06730-3;D6RBW1;P06730-2;H0Y8J7;D6RHE2;H0Y8X3;A6NMX2	P06730;P06730-3;D6RBW1;P06730-2;H0Y8J7	Eukaryotic translation initiation factor 4E	EIF4E
19.781	19.8303	20.039	20.0679	19.3869	19.7543	20.041	20.2892	21.195	20.3885	20.3516	20.7369			+	1.7428e-09	10726000	21	0.0310921	-0.75596	D6RGE2;Q96CN7	D6RGE2;Q96CN7	Isochorismatase domain-containing protein 1	ISOC1
23.7234	24.4222	23.3561	23.4073	23.8408	22.9401	16.6055	17.7651	16.6942	15.8052	17.3918	17.5561			+	2.7517e-52	81378000	58	0.000461866	6.47838	E5RHW4;O94905;E5RJ09;O94905-2;O94905-3;B0QZ43	E5RHW4;O94905;E5RJ09	Erlin-2	ERLIN2
23.8873	23.2386	23.2636	22.6486	23.5867	22.5327	21.1235	17.0058	17.477	20.8527	16.7477	16.7513			+	1.6563e-18	66050000	31	0.0269454	4.80541	E5RI99;P62888;E5RJH3	E5RI99;P62888	60S ribosomal protein L30	RPL30
22.2634	22.1798	22.1002	20.8685	21.9738	21.2706	22.2073	23.2083	22.3701	22.0371	23.0617	22.2405				4.9137e-25	40030000	43	0.0751301	-1.07545	P63208;E5RJR5;E7ERH2;F8W8N3;P63208-2;E5RGM3;E5RHM3;E5RGM4	P63208;E5RJR5;E7ERH2;F8W8N3;P63208-2;E5RGM3	S-phase kinase-associated protein 1	SKP1
22.9018	22.5664	22.4186	21.9423	23.1851	22.2846	16.3747	16.3513	17.3444	17.8194	16.9469	16.5132			+	2.7883e-07	37775000	21	0.00054594	5.37749	E7EPB3;P50914	E7EPB3;P50914	60S ribosomal protein L14	RPL14
19.8642	20.098	19.6902	19.9	20.1663	19.5436	18.1318	16.5537	16.5401	17.0701	17.723	18.3255			+	1.2328e-10	5871200	10	0.00591018	2.16379	E7EPM6;P33121-3;P33121;B7Z3Z9;P33121-2;H0Y9U7;D6RER0;H0Y9Z9	E7EPM6;P33121-3;P33121;B7Z3Z9;P33121-2	Long-chain-fatty-acid--CoA ligase 1	ACSL1
23.3602	23.0334	21.9765	22.4363	23.4329	22.5735	17.4917	20.6056	20.3682	16.4241	21.01	20.899				4.4716e-14	51622000	37	0.094229	3.36985	E7EQV9;P61313;E7EX53;E7ENU7;P61313-2;E7ERA2	E7EQV9;P61313;E7EX53;E7ENU7;P61313-2	Ribosomal protein L15;60S ribosomal protein L15	RPL15
23.428	23.1199	22.7727	21.9857	23.0955	22.3114	17.0756	17.3424	16.3022	16.6238	17.5915	17.6653			+	4.7202e-115	46698000	56	0.000388558	5.17069	Q9UPS8;Q9UPS8-3;E7ESJ3;Q9UPS8-2;H0Y4T9	Q9UPS8;Q9UPS8-3;E7ESJ3;Q9UPS8-2	Ankyrin repeat domain-containing protein 26	ANKRD26
25.9521	26.1525	25.1605	26.8436	26.1048	26.0455	17.1435	17.2088	18.1132	17.4023	16.7941	17.2362			+	0	444130000	256	8.16419e-06	9.18712	E7ETA6	E7ETA6		PCM1
17.5945	19.4633	18.7356	19.359	17.2693	19.4358	19.5719	19.8262	19.3777	19.7025	19.7259	19.4766				2.8556e-10	5922500	10	0.255504	-0.946931	Q9ULA0;E7ETB3;E7EMB6;B9ZVU2;F8WAN0;C9JBE1;E5RJ35;E7EPX3	Q9ULA0;E7ETB3;E7EMB6	Aspartyl aminopeptidase	DNPEP
19.9696	19.6	19.4485	19.9557	18.3947	19.4434	20.7458	19.9352	19.4695	19.8985	20.5117	17.3061				2.6817e-22	8698400	27	0.982142	0.0258268	E7EUI8;P11413;P11413-3;P11413-2;E7EM57;E9PD92	E7EUI8;P11413;P11413-3;P11413-2;E7EM57;E9PD92	Glucose-6-phosphate 1-dehydrogenase	G6PD
19.5732	19.5967	19.5056	18.9558	19.0276	19.8048	16.5758	19.8593	17.4535	19.8192	19.9787	20.1241				5.5779e-26	6905600	20	0.0675301	-0.711281	E7EWE5;P51659-3;P51659;P51659-2;G5E9S2;E7ET17;E7ER27;E7EPL9	E7EWE5;P51659-3;P51659;P51659-2;G5E9S2;E7ET17;E7ER27	Peroxisomal multifunctional enzyme type 2;(3R)-hydroxyacyl-CoA dehydrogenase;Enoyl-CoA hydratase 2	HSD17B4
19.8717	19.7898	16.4357	19.9468	16.5413	17.2643	20.4113	20.1139	20.3162	20.0371	20.4433	20.7945				1.1471e-07	7863800	19	0.0769604	-2.50751	F8W1N5;F8VZJ2;F8VNW4;F8W0W4;H0YHX9;Q13765;E9PAV3-2;E9PAV3	F8W1N5;F8VZJ2;F8VNW4;F8W0W4;H0YHX9;Q13765;E9PAV3-2;E9PAV3	Nascent polypeptide-associated complex subunit alpha	NACA
18.954	18.8751	18.8312	18.8033	16.885	18.99	16.4085	18.9855	18.6954	18.9796	19.4481	19.3259				1.2154e-27	3976900	8	0.210051	-1.02508	E9PC52;Q16576;Q16576-2;Q5JNZ6	E9PC52;Q16576;Q16576-2;Q5JNZ6	Histone-binding protein RBBP7	RBBP7
22.7619	22.5514	22.3307	22.8807	23.1651	23.3853	18.7695	19.5105	19.7901	19.6271	20.3961	20.4846			+	2.8927e-14	45547000	23	0.000651131	2.97442	E9PJD9;E9PLL6;P46776;E9PLX7	E9PJD9;E9PLL6;P46776	60S ribosomal protein L27a	RPL27A
18.9795	19.0215	16.776	18.3055	17.2369	17.2417	17.4366	19.1055	19.7647	19.1019	20.0865	18.9533			+	1.073e-23	3737100	12	0.0237498	-1.78587	G3V1E0;Q9UK99-3;Q9UK99-2;E9PJM3;Q9UK99;Q49AF1	G3V1E0;Q9UK99-3;Q9UK99-2;E9PJM3;Q9UK99;Q49AF1	F-box only protein 3	FBXO3
22.9223	22.7467	23.1408	22.4996	22.5745	22.7992	23.5797	23.6282	23.9211	23.3423	23.5117	23.4969			+	6.3514e-69	85730000	108	0.00141557	-0.825853	E9PKG1;Q99873-3;Q99873-2;Q99873-4;Q99873;H7C2I1;A0A087X1W2;E9PIX6;E9PQ98;E9PNR9;H0YDE4;E9PMW9;E9PI83;Q9NR22-2;Q9NR22	E9PKG1;Q99873-3;Q99873-2;Q99873-4;Q99873;H7C2I1;A0A087X1W2;E9PIX6;E9PQ98	Protein arginine N-methyltransferase 1	PRMT1
19.6946	20.4965	19.6867	19.8415	19.7034	19.9701	16.9818	16.3984	20.1502	17.2704	16.5583	16.7207			+	2.84e-16	6874500	14	0.0001983	2.9886	E9PM69;R4GNH3;P17980;E9PMD8;E9PKD5;E9PN50;E9PLG2	E9PM69;R4GNH3;P17980;E9PMD8;E9PKD5;E9PN50	26S protease regulatory subunit 6A	PSMC3
20.5189	20.5421	19.7954	19.9471	20.4319	20.2976	16.4046	16.1587	17.0247	16.4706	18.3538	16.5481			+	1.7593e-41	8373700	18	0.00800073	3.10137	F1T0I1;J3KNL6;O15027-2;O15027-4;O15027-3;O15027;O15027-5;X6RGP5	F1T0I1;J3KNL6;O15027-2;O15027-4;O15027-3;O15027;O15027-5;X6RGP5	Protein transport protein Sec16A	SEC16A
20.3219	20.6056	20.283	20.8265	20.0095	19.8501	20.6618	19.923	19.7765	20.2254	17.6997	20.9348				6.7478e-37	13496000	24	0.58535	0.608716	F8VQ14;F5GWF6;P78371;P78371-2	F8VQ14;F5GWF6;P78371;P78371-2	T-complex protein 1 subunit beta	CCT2
19.8029	17.5004	19.3113	18.6829	19.3532	19.7824	16.4072	17.9835	17.0946	16.234	17.2745	17.6085			+	0.00025721	4144800	7	0.0129464	2.23385	H0YGN0;F5GWI9;F5GXZ7;F5GZ97;Q9Y3C0	H0YGN0;F5GWI9;F5GXZ7;F5GZ97;Q9Y3C0	WASH complex subunit CCDC53	CCDC53
21.8864	22.4373	21.0785	21.3985	21.95	20.8131	17.5848	17.3187	16.5095	18.035	17.3438	17.1394			+	1.0042e-09	22313000	13	0.000802427	3.88112	F5GXX5;P61803;F5H895	F5GXX5;P61803;F5H895	Dolichyl-diphosphooligosaccharide--protein glycosyltransferase subunit DAD1	DAD1
17.7879	15.4437	17.1244	16.2912	17.2141	17.8413	18.907	18.5186	19.9336	17.3789	16.7638	16.5441				7.4382e-13	1445100	4	0.691265	0.21992	Q8NC96-2;F5GYH1;Q8NC96	Q8NC96-2;F5GYH1;Q8NC96	Adaptin ear-binding coat-associated protein 1	NECAP1
22.5243	22.9382	22.2653	21.988	22.5469	21.7381	16.9516	16.8866	16.337	16.9524	16.5928	16.5468			+	4.2881e-22	31432000	30	3.77752e-05	5.39365	F5H1S8;Q14165;H0YG07;F5GX14	F5H1S8;Q14165;H0YG07;F5GX14	Malectin	MLEC
20.6049	20.566	20.3602	20.0551	20.3812	21.3505	21.6506	21.5935	22.6397	21.8676	21.9242	21.9242			+	1.7646e-54	22442000	38	0.0282297	-1.30974	F5H365;Q15436;Q15436-2;G3V4V1;G3V1W4;G3V3G5;G3V2R6;G3V5X8;G3V4Q2;G3V5K1	F5H365;Q15436;Q15436-2	Protein transport protein Sec23A	SEC23A
19.4944	19.5639	19.953	19.9089	19.3182	19.5809	17.2642	19.5808	20.4603	19.994	19.9627	19.9797				2.1391e-14	7888200	25	0.092867	-0.376101	F5H442;Q99816;Q99816-2;J3QRU6;J3QKS4	F5H442;Q99816;Q99816-2	Tumor susceptibility gene 101 protein	TSG101
19.3425	19.5177	18.4417	18.6942	18.8162	16.8074	16.9772	16.9571	17.3967	17.022	17.6434	17.7613				1.45e-09	4016400	12	0.412297	0.630374	F5H4V9;Q16342-3;Q16342	F5H4V9;Q16342-3;Q16342	Programmed cell death protein 2	PDCD2
21.4683	21.9878	20.9248	21.0177	21.2897	20.0893	17.8607	16.3676	16.9279	16.4402	17.1786	17.1083			+	3.495e-29	14594000	22	0.000849241	3.88985	F8VUA7;F8VQX7;Q9BZF1-3;Q9BZF1-2;Q9BZF1	F8VUA7;F8VQX7;Q9BZF1-3;Q9BZF1-2;Q9BZF1	Oxysterol-binding protein;Oxysterol-binding protein-related protein 8	OSBPL8
22.7467	23.2082	22.1066	23.3042	23.6017	23.4754	23.2098	23.9191	25.1533	22.9292	23.1663	22.1305				8.2182e-41	74861000	23	0.0915401	0.718449	F8VYY9;P54619-2;P54619;P54619-3;H0YHF8;F8VPF5;F8VVA3;H0YIC9;F8VSL2;Q9UGJ0-2;E9PGP6;Q9UGJ0-3;Q9UGJ0	F8VYY9;P54619-2;P54619;P54619-3	5-AMP-activated protein kinase subunit gamma-1	PRKAG1
18.0775	18.5575	17.9953	18.6372	18.0519	17.1596	19.2868	19.3372	20.3206	18.9515	16.5888	19.2886				2.6218e-09	3530000	10	0.748659	-0.326751	F8WDD7;P59998;F8WCF6;P59998-3;P59998-2;H7C0A3;R4GN08;P59998-4	F8WDD7;P59998;F8WCF6;P59998-3;P59998-2;H7C0A3	Actin-related protein 2/3 complex subunit 4	ARPC4;ARPC4-TTLL3
18.1041	18.1766	19.2406	18.6068	17.8197	19.1356	19.3977	18.4035	18.9803	16.2686	18.6424	17.4306				1.0211e-13	3491500	10	0.243138	1.07348	G3V126;Q9UI12-2;Q9UI12	G3V126;Q9UI12-2;Q9UI12	V-type proton ATPase subunit H	ATP6V1H
24.402	23.1852	21.4897	22.8401	24.4505	22.0804	16.0792	16.1938	16.333	20.6782	21.4559	20.5896			+	1.8677e-29	77416000	28	0.0419476	2.21574	Q07020-2;G3V203;H0YHA7;Q07020;J3QQ67;F8VUA6;F8VYV2;A0A075B7A0	Q07020-2;G3V203;H0YHA7;Q07020;J3QQ67;F8VUA6;F8VYV2;A0A075B7A0	60S ribosomal protein L18	RPL18
16.5626	20.2167	19.2076	20.5218	19.6931	19.3265	16.7041	17.2615	16.3357	17.3224	16.5915	17.1347			+	6.0177e-08	5609300	6	0.00243569	2.83092	G3V3U4;G3V3I1;G3V295;P60900;G3V5Z7;P60900-2	G3V3U4;G3V3I1;G3V295;P60900;G3V5Z7;P60900-2	Proteasome subunit alpha type;Proteasome subunit alpha type-6	PSMA6
18.5209	17.2085	18.0951	18.0755	18.3027	18.2775	18.2843	16.7892	17.5495	16.8562	17.7948	18.0459				3.0552e-05	1555300	5	0.151627	0.652934	G3V3H9;G3V399;O43542;G3V3C8	G3V3H9;G3V399;O43542;G3V3C8	DNA repair protein XRCC3	XRCC3
20.1779	18.3294	17.1018	20.0774	19.9732	20.1555	20.5091	20.0974	20.1684	20.0672	17.1478	16.2085				8.9497e-15	9699100	9	0.123802	2.26086	P24941;G3V5T9;E7ESI2;P24941-2;Q00526;K7EJ83	P24941;G3V5T9;E7ESI2;P24941-2;Q00526	Cyclin-dependent kinase 2;Cyclin-dependent kinase 3	CDK2;CDK3
23.1602	22.485	23.5533	23.3507	23.0507	23.3748	23.4635	22.7061	23.2598	23.328	23.483	23.6975				2.271e-46	93525000	54	0.177804	-0.244095	P35080-2;G5E9Q6;C9J0J7	P35080-2;G5E9Q6;C9J0J7	Profilin-2;Profilin	PFN2
20.4841	20.051	20.5649	20.9981	20.7923	20.4019	22.1091	21.4434	21.7819	22.1521	22.1033	22.4161			+	1.2834e-34	25289000	51	0.00172217	-1.49304	G5EA31;P53992;P53992-2	G5EA31;P53992	Protein transport protein Sec24C	SEC24C
24.5057	24.3638	24.8542	25.3207	24.3999	25.3792	24.199	23.808	24.2073	23.8468	24.0669	23.8017			+	3.7634e-212	236040000	108	0.0261953	1.12809	P31943;G8JLB6;E9PCY7;D6RIU0;D6RBM0;H0YB39;E5RGV0;D6RFM3;D6RIT2;H0YBD7;E5RGH4;E7EQJ0;D6RAM1;D6R9T0;D6RDU3;D6RJ04;D6RIH9;H0YBG7;E7EN40;D6RDL0;D6R9D3;D6RF17;H0YAQ2;E5RJ94	P31943;G8JLB6;E9PCY7;D6RIU0;D6RBM0;H0YB39	Heterogeneous nuclear ribonucleoprotein H;Heterogeneous nuclear ribonucleoprotein H, N-terminally processed	HNRNPH1
17.2332	16.4834	17.7014	17.5297	16.7754	16.6783	22.0818	22.7407	21.6858	22.3619	23.2852	21.9214			+	8.5655e-39	19273000	39	0.000334093	-5.52835	Q8IUD2-4;X6RM00;Q8IUD2-2;G8JLD3;Q8IUD2-3;Q8IUD2;X6RLX0;Q8IUD2-5;K7EPP6	Q8IUD2-4;X6RM00;Q8IUD2-2;G8JLD3;Q8IUD2-3;Q8IUD2;X6RLX0;Q8IUD2-5	ELKS/Rab6-interacting/CAST family member 1	ERC1
20.0328	20.9104	20.1502	19.9189	20.5258	20.2734	17.0354	16.1898	16.8969	16.2646	17.4672	16.8529			+	9.3185e-24	7573800	19	0.000970603	3.3778	O60762;Q5QPK2;H0Y368;Q5QPJ9	O60762;Q5QPK2;H0Y368;Q5QPJ9	Dolichol-phosphate mannosyltransferase	DPM1
19.4198	19.4237	19.722	20.2439	18.8139	19.0705	19.4403	16.1925	17.219	16.2673	17.174	18.4828				1.548e-18	5867300	8	0.056755	2.06805	H0Y4R1;P12268;E7ETK5	H0Y4R1;P12268	Inosine-5-monophosphate dehydrogenase 2	IMPDH2
20.385	21.0421	19.4976	20.1478	20.4511	17.9961	16.2581	17.4154	16.9232	17.4743	18.0767	17.1947				7.6073e-34	6855300	18	0.0750705	1.94976	P16435;H0Y4R2;E7EMD0;C9JU80	P16435;H0Y4R2;E7EMD0	NADPH--cytochrome P450 reductase	POR
22.499	23.1732	25.698	24.3762	24.1366	26.6196	16.8449	16.7579	17.8338	16.8254	16.2564	16.393			+	7.2956e-51	165220000	69	0.000453276	8.5526	H0Y6E7;H3BT71;P38159;P38159-2;H3BR27;P38159-3;H3BNC1;H3BUY5;O75526;Q8N7X1	H0Y6E7;H3BT71;P38159;P38159-2	RNA-binding motif protein, X chromosome;RNA-binding motif protein, X chromosome, N-terminally processed	RBMX
20.6362	20.0705	16.6675	19.2302	20.4424	19.6267	16.5474	17.0825	15.9977	17.1457	16.8948	16.9982			+	3.7165e-33	5985900	10	0.00164008	2.75354	H0YDD8;P05387	H0YDD8;P05387	60S acidic ribosomal protein P2	RPLP2
19.7915	20.4255	18.9855	19.4942	19.514	19.4379	18.0352	16.7845	16.6417	16.8516	18.5096	16.6913			+	1.5313e-08	4799600	8	0.0215042	2.13121	S4R329;H0YK61;H0YNK0;H0YNK8;Q5J8M3-3;Q5J8M3-2;Q5J8M3;H0YMH5;H0YLP8	S4R329;H0YK61;H0YNK0;H0YNK8;Q5J8M3-3;Q5J8M3-2;Q5J8M3;H0YMH5;H0YLP8	ER membrane protein complex subunit 4	EMC4
21.1951	21.4388	21.6045	21.1637	20.8925	20.8483	22.4843	22.6237	22.2885	22.4834	22.6217	22.9574			+	7.4779e-37	36394000	48	0.000560915	-1.71932	P33316-2;H0YNW5;H0YKC5;P33316;H0YMP1;H0YMM5;H0YNJ9;H0YKI0	P33316-2;H0YNW5;H0YKC5;P33316;H0YMP1;H0YMM5;H0YNJ9;H0YKI0	Deoxyuridine 5-triphosphate nucleotidohydrolase, mitochondrial	DUT
22.4932	22.1194	22.677	21.9177	22.9504	22.8743	16.8029	17.7019	18.2704	17.7571	17.2335	18.2259			+	5.2665e-11	36294000	25	0.000383518	4.84199	P46779-4;P46779-5;H0YMF4;P46779;P46779-2;P46779-3;H0YKD8;H0YLP6	P46779-4;P46779-5;H0YMF4;P46779;P46779-2;P46779-3;H0YKD8;H0YLP6	60S ribosomal protein L28	RPL28
22.7555	22.1751	22.2737	20.9766	22.0989	20.886	20.7215	20.8096	21.418	20.3462	20.6736	20.5433				9.7114e-17	30076000	27	0.117309	0.79946	H0YL72;P50213;H0YLI6;H0YMU3;P50213-2;H0YKD0;H0YM64;H0YM46;H0YNF5	H0YL72;P50213;H0YLI6;H0YMU3;P50213-2;H0YKD0	Isocitrate dehydrogenase [NAD] subunit alpha, mitochondrial	IDH3A
22.208	21.3313	20.3015	21.0205	21.1544	20.6947	20.1449	15.8519	16.9832	15.9312	16.4391	16.9549			+	3.9084e-12	17023000	9	0.0001567	4.51477	Q71UM5;H0YMV8;C9JLI6;C9J1C5	Q71UM5;H0YMV8;C9JLI6	40S ribosomal protein S27-like;40S ribosomal protein S27	RPS27L
20.2337	20.8582	18.7749	20.1905	20.0124	19.0749	16.4465	16.5008	16.1821	16.5716	17.0388	16.5873			+	5.7192e-05	6339900	7	0.0013247	3.02673	H0YNX5;H0YNA5;P67812-2;H0YNG3;P67812-4;P67812;P67812-3	H0YNX5;H0YNA5;P67812-2;H0YNG3;P67812-4;P67812;P67812-3	Signal peptidase complex catalytic subunit SEC11A	SEC11A
22.3502	22.3751	22.3888	23.0792	22.655	23.6738	21.0594	21.0314	21.3564	21.3782	20.3802	21.3539			+	9.7406e-109	51964000	47	0.00898326	2.09858	Q92841;H3BLZ8;Q92841-1;Q92841-3;Q92841-2	Q92841;H3BLZ8;Q92841-1;Q92841-3;Q92841-2	Probable ATP-dependent RNA helicase DDX17	DDX17
19.936	19.8916	19.0837	18.7225	19.5043	16.4785	17.6692	18.1418	16.7869	18.1912	16.7347	17.8484				3.6396e-61	3716500	14	0.557786	0.643627	H3BM42;Q92896;Q92896-3;Q92896-2	H3BM42;Q92896;Q92896-3;Q92896-2	Golgi apparatus protein 1	GLG1
18.996	18.9081	20.3803	15.4866	19.5451	21.4346	17.3856	16.8449	16.4802	16.9112	18.255	17.5559				5.3286e-07	6428900	9	0.52561	1.24803	P35637-2;P35637;H3BPE7;A0A075B7D9;Q92804-2;Q92804	P35637-2;P35637;H3BPE7;A0A075B7D9;Q92804-2;Q92804	RNA-binding protein FUS;TATA-binding protein-associated factor 2N	FUS;TAF15
19.871	19.584	18.9135	19.5511	20.1333	19.4054	18.1481	16.0377	18.0136	16.1145	16.9959	18.3423			+	2.1216e-22	5042600	15	0.0205259	2.54572	H3BRG4;P22695;H3BP04;H3BSJ9;A0A087WVZ4;H3BUE4;H3BUI9	H3BRG4;P22695;H3BP04;H3BSJ9	Cytochrome b-c1 complex subunit 2, mitochondrial	UQCRC2
19.0782	18.8976	18.9228	18.9845	17.1311	17.8561	16.2999	16.6471	18.6355	16.716	16.6316	16.436				0.0011649	2941600	3	0.0627105	1.39607	P29590-14;P29590-10;P29590-4;H3BT57;P29590-12;P29590-2;P29590-5;P29590-9;P29590-13;P29590-3;P29590-8;P29590-11;P29590	P29590-14;P29590-10;P29590-4;H3BT57;P29590-12;P29590-2;P29590-5;P29590-9;P29590-13;P29590-3;P29590-8;P29590-11;P29590	Protein PML	PML
18.5745	18.4465	18.3309	19.3905	16.645	19.8745	17.4482	16.3381	16.7436	16.411	17.8811	17.6204				1.0699e-15	2459500	9	0.293506	1.33249	Q7L2E3-3;H7BXY3;Q7L2E3;Q7L2E3-2	Q7L2E3-3;H7BXY3;Q7L2E3;Q7L2E3-2	Putative ATP-dependent RNA helicase DHX30	DHX30
22.9756	23.5324	20.9541	22.5806	22.79	20.8392	16.9015	17.8831	16.3762	17.9359	17.5913	17.0566			+	8.8925e-63	38669000	52	0.00245975	4.54202	I3L2W2;Q96JN8-2;Q96JN8;I3L100;I3L2Z9;K7ESM1;K7ESJ6;K7EPS7	I3L2W2;Q96JN8-2;Q96JN8;I3L100;I3L2Z9	Neuralized-like protein 4	NEURL4
19.7636	19.7531	20.3025	19.5691	19.4847	17.1267	15.912	16.6035	17.6364	16.6729	18.3704	16.036				5.1375e-23	5106600	11	0.184328	1.70038	I3L3Q7;I3L3B0;Q07021	I3L3Q7;I3L3B0;Q07021	Complement component 1 Q subcomponent-binding protein, mitochondrial	C1QBP
20.4072	21.3679	20.4817	20.5901	20.2249	19.5901	17.2066	16.2333	17.3441	16.3076	16.4818	17.3713			+	2.7959e-14	8714200	7	0.0014891	3.41485	Q9Y3E5;J3KQ48	Q9Y3E5;J3KQ48	Peptidyl-tRNA hydrolase 2, mitochondrial	PTRH2
21.3546	21.1434	22.0941	20.1417	22.4374	20.9421	19.7697	17.5031	19.522	17.5608	17.6552	16.2542			+	2.117e-69	18462000	36	0.00772896	4.01698	J3KR24;P41252;A0A0A0MSX9;Q5TCC5;Q5TCC6;Q5TCD2;Q5TCC4;Q5TCD1	J3KR24;P41252;A0A0A0MSX9	Isoleucine--tRNA ligase, cytoplasmic	IARS
20.3738	20.4208	20.3132	20.4873	20.1346	19.9703	16.1235	17.2086	18.13	17.2701	17.0966	18.005			+	7.8281e-12	9755000	16	0.000990556	2.74012	J3QLH6;J3KRP2;J3QSA9;P62195-2;P62195;J3QRW1;J3QQM1;J3QSE0;J3QRR3;Q8NB90-3;Q8NB90-2;Q8NB90	J3QLH6;J3KRP2;J3QSA9;P62195-2;P62195;J3QRW1;J3QQM1;J3QSE0	26S protease regulatory subunit 8	PSMC5
20.2351	16.8258	19.5957	20.1818	20.7109	19.6479	17.821	18.0004	16.2251	18.0516	16.0855	15.8318			+	1.1036e-05	6508500	8	0.0100134	3.52388	J3KT68;Q5BJF2	J3KT68;Q5BJF2	Transmembrane protein 97	TMEM97
23.3391	23.2221	23.158	23.5495	24.1275	24.2873	21.7641	21.7447	21.3216	22.1868	22.1833	21.9887			+	1.1064e-80	90502000	72	0.00132216	1.86844	P17844;J3KTA4;P17844-2;J3KRZ1;J3QRQ7;J3QSF1;J3KRX8;J3QLG9;J3QR62;J3QRN5;X6RLV5;J3QR02	P17844;J3KTA4;P17844-2	Probable ATP-dependent RNA helicase DDX5	DDX5
22.6817	22.1008	22.389	23.3225	23.9895	22.865	20.0737	20.8515	17.4087	16.1573	20.8508	20.9544				1.4336e-35	53802000	17	0.0653259	4.07151	J3QR09;J3KTE4;P84098;J3QL15	J3QR09;J3KTE4;P84098;J3QL15	Ribosomal protein L19;60S ribosomal protein L19	RPL19
18.8008	17.1763	20.6579	19.1742	19.0776	21.5091	15.714	16.081	16.8452	17.3343	17.4084	17.6478			+	1.4898e-07	5267700	6	0.0373238	2.4568	Q07955-3;Q07955;J3KTL2;Q07955-2;J3KSR8;J3QQV5;J3KSW7	Q07955-3;Q07955;J3KTL2;Q07955-2;J3KSR8	Serine/arginine-rich splicing factor 1	SRSF1
21.1421	21.637	23.278	24.1543	22.55	24.5037	17.4748	17.2736	15.8253	16.774	16.3016	16.2981			+	8.0997e-53	58620000	38	0.000304898	7.27811	Q96MU7-2;Q96MU7;J3QR07;J3KS01;J3KRG5	Q96MU7-2;Q96MU7;J3QR07	YTH domain-containing protein 1	YTHDC1
20.7236	21.1127	19.7353	20.5098	20.8856	18.007	16.1661	16.7059	19.9219	15.7597	18.0362	16.9612				2.9256e-18	9466500	20	0.0613884	2.88174	J3QRD1;P51648;P51648-2;I3L1M4;J3QS00;J3QKK9;J3KTD9;I3L2W1;K7EN73;J3KTG1;C9JGJ2;I3L0X1	J3QRD1;P51648;P51648-2;I3L1M4	Fatty aldehyde dehydrogenase	ALDH3A2
21.8689	21.4902	21.8077	22.0924	21.346	21.5415	22.1991	22.4613	22.3723	22.2553	22.5912	22.4048			+	3.0573e-26	42875000	45	0.0359688	-0.757125	J3QT28;O43684-2;O43684;J3QSX4	J3QT28;O43684-2;O43684	Mitotic checkpoint protein BUB3	BUB3
20.6307	20.3672	20.7456	21.0107	21.0109	22.0212	21.3688	20.9937	21.8783	20.9335	15.8832	21.1442				2.5127e-18	20490000	22	0.311681	2.02732	Q3MHD2;Q3MHD2-2;K7ELG9	Q3MHD2;Q3MHD2-2;K7ELG9	Protein LSM12 homolog	LSM12
21.0581	21.496	20.5674	20.55	21.3543	17.2058	16.8091	15.6782	17.1597	17.0867	17.6824	17.1325				6.4752e-07	11723000	8	0.134739	2.40282	K7EM09;K7EPR0;K7ELQ9;Q6UW68	K7EM09;K7EPR0;K7ELQ9;Q6UW68	Transmembrane protein 205	TMEM205
19.6945	17.1535	19.8406	20.2758	19.2338	18.9734	20.2383	20.097	20.0401	20.2588	20.7321	20.5495				1.9484e-09	9242700	16	0.0727498	-1.01914	P04183;K7ERV3;K7ES52;K7ERJ1;K7ENW5	P04183;K7ERV3;K7ES52;K7ERJ1	Thymidine kinase, cytosolic;Thymidine kinase	TK1
21.1094	20.8981	21.0081	20.7846	20.7035	20.8436	21.4824	21.3684	21.8675	21.3296	21.3129	21.5957			+	1.0464e-21	22598000	43	0.00316653	-0.635506	K9J957;P61289;P61289-3;P61289-2;K7ENH2;B3KQ25;K7ESG5;A0A087WTV2;K7EMD0;K7EPX6;K7EKR3;B7Z8D3	K9J957;P61289;P61289-3;P61289-2;K7ENH2;B3KQ25;K7ESG5;A0A087WTV2	Proteasome activator complex subunit 3	PSME3
20.7342	21.8849	20.9067	22.7082	21.4303	22.0013	16.9751	17.0227	16.0433	15.9765	16.3451	17.974			+	5.8468e-51	22183000	36	0.00180411	5.28139	M0R073;M0QYA8;Q8IV63-2;Q8IV63-3;Q8IV63;M0QX88;M0R200;M0QYG0;M0R3H2;M0QXV1;M0QXD7;M0R025;M0R164;M0QZ79	M0R073;M0QYA8;Q8IV63-2;Q8IV63-3;Q8IV63	Inactive serine/threonine-protein kinase VRK3	VRK3
20.841	20.1108	20.4338	21.5451	19.5631	21.0004	19.8874	21.0264	19.5435	21.2434	20.2786	21.9377				2.5359e-47	17756000	27	0.586419	-0.450305	M0R0F0;P46782;M0QZN2;M0R0R2	M0R0F0;P46782;M0QZN2;M0R0R2	40S ribosomal protein S5;40S ribosomal protein S5, N-terminally processed	RPS5
23.2724	22.7978	22.2657	22.7509	23.699	23.5318	17.791	20.563	17.793	17.7165	20.9259	20.3231			+	2.0222e-15	55136000	36	0.0232805	3.67207	M0R3D6;M0R1A7;M0R117;Q02543;M0R0P7	M0R3D6;M0R1A7;M0R117;Q02543;M0R0P7	60S ribosomal protein L18a	RPL18A
21.0147	20.2604	21.1581	19.4178	17.9761	19.5618	21.1174	15.8979	20.9461	15.5569	19.9666	17.2177				1.1158e-13	9878600	16	0.366832	1.40487	O00170;E9PMH2;V9GYQ3	O00170;E9PMH2	AH receptor-interacting protein;Peptidyl-prolyl cis-trans isomerase	AIP
22.3238	23.0743	21.9302	21.8174	22.5321	21.4111	17.0577	17.6608	15.6213	17.3615	17.0021	17.3559			+	6.3799e-48	29969000	25	0.000177934	4.68033	O00264;O00264-2;U3KQM0	O00264;O00264-2	Membrane-associated progesterone receptor component 1	PGRMC1
24.106	23.5287	23.9246	23.9175	23.3865	23.7399	24.4694	23.8739	24.688	24.5366	24.2855	24.5378			+	4.4957e-235	168450000	214	0.0120913	-0.771969	O00410;O00410-3;H0Y8C6;O00410-2;E7ETV3;C9JMV5;H0Y3V4;E7EQT5;E7EV12;C9JZD8;C9JZ53;E7EWK4;E7EX05;C9J875;C9JQT6;E7ESA1;E7ESZ1;E7ETV8;C9JXE0;O60518	O00410;O00410-3;H0Y8C6;O00410-2	Importin-5	IPO5
20.4054	20.8538	21.5719	21.3764	21.2161	22.6016	17.1917	15.4726	17.436	16.0202	17.1718	16.4617			+	4.9149e-34	14956000	33	0.000715247	5.18015	O00425;O00425-2;F8WD15;Q9Y6M1-5;Q9Y6M1-6;Q9Y6M1-3;Q9Y6M1-4;Q9Y6M1-1;Q9Y6M1;F8W930	O00425	Insulin-like growth factor 2 mRNA-binding protein 3	IGF2BP3
23.6318	23.6671	23.3806	25.1073	24.0857	25.1711	23.5891	23.6061	23.2644	23.8242	23.4357	23.502			+	9.3893e-160	167710000	164	0.0319244	1.20075	O00571;O00571-2;O15523-2;O15523;O15523-3;C9J081;C9J8G5;A0A087WVZ1;D6RCM4;Q9NQI0-3;Q9NQI0-2;Q9NQI0-4;Q9NQI0;A0A087WX09;B4DLA0;H0Y960	O00571;O00571-2;O15523-2;O15523	ATP-dependent RNA helicase DDX3X;ATP-dependent RNA helicase DDX3Y	DDX3X;DDX3Y
21.1355	17.7567	17.0197	20.3794	21.3071	20.9854	16.3247	17.3011	16.0872	16.6792	18.0055	18.4069			+	2.2441e-23	9877400	7	0.00559738	3.19343	O00767	O00767	Acyl-CoA desaturase	SCD
24.4408	24.4091	24.2201	23.9827	24.4774	23.9846	22.1878	21.2031	20.3981	20.3209	17.2562	17.7444			+	3.3197e-116	125750000	110	0.00408908	5.70772	O14654	O14654	Insulin receptor substrate 4	IRS4
23.68	22.9145	16.5384	22.7277	24.137	23.3578	18.2107	15.9421	16.7499	16.8494	17.3932	17.6588			+	3.6805e-07	57841000	8	0.000205998	6.10705	O14828-2;O14828	O14828-2;O14828	Secretory carrier-associated membrane protein 3	SCAMP3
20.5735	20.6866	21.0035	21.8373	20.5814	21.1883	20.961	20.9	20.3419	20.4827	21.3322	16.9511				4.5569e-35	19978000	18	0.310086	1.61371	O14965;Q5QPD4;A3KFJ0;Q5QPD2;A3KFJ1;A3KFJ2;Q5QPD1	O14965;Q5QPD4;A3KFJ0	Aurora kinase A	AURKA
20.1356	20.1238	21.4476	21.1426	19.8481	21.1558	19.2278	19.4046	19.1492	20.0691	18.4139	20.4288				1.3214e-76	13455000	46	0.227444	1.07825	O14980;C9IZS4;C9JQ02;C9JV99;C9J673;C9JKM9;H7BZC5;F8WF71;C9JF49;C9IYM2	O14980	Exportin-1	XPO1
22.2085	22.2675	21.2676	21.9231	22.2799	21.5884	17.5684	16.6098	16.9211	17.6856	16.5072	17.2069			+	3.3649e-82	23899000	42	0.00026681	4.79722	O15063	O15063	Uncharacterized protein KIAA0355	KIAA0355
20.9521	20.5476	21.0397	20.9297	20.2765	20.9922	21.3813	20.5864	21.1702	21.1089	20.512	20.7764				1.7417e-57	18576000	36	0.828397	-0.0663261	O15067;J3QSG0;J3QSH6;J3KTQ5;J3QL39;J3KTL4;J3KT98;H0YGH1	O15067	Phosphoribosylformylglycinamidine synthase	PFAS
19.8328	20.1466	18.9958	19.1748	16.4431	16.7116	17.4854	16.7823	17.7619	16.934	18.4344	17.0875				1.7937e-14	3723600	10	0.968133	-0.0421391	O15173;O15173-2	O15173;O15173-2	Membrane-associated progesterone receptor component 2	PGRMC2
21.7487	22.6697	20.0355	22.6345	22.0883	20.3453	16.7992	17.6295	17.0062	17.0714	17.7781	17.5726			+	3.2396e-63	24670000	42	0.00427918	4.2153	O15228;O15228-2;Q5TBH8;Q5TBH6	O15228;O15228-2;Q5TBH8	Dihydroxyacetone phosphate acyltransferase	GNPAT
20.9049	21.9203	21.3059	20.8495	21.1094	20.0358	17.0473	16.868	17.1443	16.1828	17.6932	17.8648			+	7.9301e-24	14922000	25	0.0054267	3.41798	O15260-2;Q5T8U5;O15260;O15260-3;B7Z1G8	O15260-2;Q5T8U5;O15260;O15260-3	Surfeit locus protein 4	SURF4
20.657	20.2454	20.7599	20.6221	19.8036	20.7684	20.605	20.4348	21.8128	18.1159	16.9921	16.7188			+	9.4008e-27	13745000	29	0.00393659	3.12247	O15371-3;O15371;O15371-2;B0QYA4;B0QYA5;B0QYA8;B0QYA6;B0QYA7	O15371-3;O15371;O15371-2	Eukaryotic translation initiation factor 3 subunit D	EIF3D
20.0156	19.6309	19.66	20.2407	17.8347	19.5463	19.7871	17.0072	16.2507	19.4999	17.2456	16.5393				1.0717e-12	7138900	10	0.274867	1.44569	O43143	O43143	Putative pre-mRNA-splicing factor ATP-dependent RNA helicase DHX15	DHX15
23.7168	23.6917	23.6173	23.3915	23.4364	23.3584	24.4269	24.9076	24.832	24.0627	24.8155	24.4629			+	6.1746e-156	151420000	136	0.0085873	-1.05159	O43175;Q5SZU1	O43175;Q5SZU1	D-3-phosphoglycerate dehydrogenase	PHGDH
20.8352	21.0403	20.4846	20.2271	21.128	20.702	16.9315	16.1068	18.1946	17.4575	17.1272	16.6265			+	4.4434e-37	10342000	19	0.000524029	3.61529	O43242;O43242-2;H0YGV8	O43242;O43242-2	26S proteasome non-ATPase regulatory subunit 3	PSMD3
19.6437	19.588	19.8978	19.5533	19.4845	19.8927	17.4019	18.0655	20.0685	19.4251	19.605	19.8889				2.7557e-13	7304300	18	0.984267	0.003877	O43264;O43264-2;F5H3C1	O43264;O43264-2	Centromere/kinetochore protein zw10 homolog	ZW10
21.639	21.2721	21.2192	21.9367	20.8408	21.5848	21.985	20.7179	21.5555	21.9453	21.8182	21.7275				1.4387e-45	31510000	77	0.316824	-0.376187	O43592;F8WDU6;F5GYW6;F5GZM3	O43592	Exportin-T	XPOT
22.5793	22.6216	22.4268	22.5558	22.7562	22.9529	22.697	23.4015	22.7612	22.7951	24.0281	22.9314				2.2882e-54	68707000	103	0.289191	-0.496574	O43813;E9PHS0;H7C2E3;F8WDS9	O43813;E9PHS0	LanC-like protein 1	LANCL1
24.2127	23.8377	22.0673	24.2697	23.7785	22.6102	24.395	23.967	23.0403	24.329	24.4911	23.6357				1.981e-93	187400000	111	0.343207	-0.599103	O60313;O60313-2;E5KLJ6;E5KLJ5;E5KLK1;E5KLJ9;H7C141;C9JY58;H7C321;C9JMB8;H7C3G2;A8MXB6	O60313;O60313-2;E5KLJ6;E5KLJ5;E5KLK1;E5KLJ9	Dynamin-like 120 kDa protein, mitochondrial;Dynamin-like 120 kDa protein, form S1	OPA1
20.2188	20.0704	19.7422	20.9588	19.5436	20.0006	20.895	20.0936	20.028	20.4819	19.85	20.1231				7.4839e-28	12340000	30	0.973712	0.0159645	O60488-2;O60488;H0Y9A0;D6RFW9;D6RDA8;D6RD96;D6RF95	O60488-2;O60488	Long-chain-fatty-acid--CoA ligase 4	ACSL4
19.2527	19.2519	20.0379	19.8992	19.5083	20.6401	17.6851	17.3984	17.5326	17.3724	17.6079	16.1169			+	5.3534e-24	5029200	14	0.00634442	2.98344	O60506-4;O60506-3;B7Z645;O60506-2;O60506;F6UXX1;O60506-5;H0YAA0;O43390-4;O43390;O43390-2	O60506-4;O60506-3;B7Z645;O60506-2;O60506;F6UXX1	Heterogeneous nuclear ribonucleoprotein Q	SYNCRIP
20.208	19.7876	19.7448	19.5735	19.3242	19.9778	19.9897	19.9825	20.2983	19.6226	20.4571	19.4901				5.3983e-31	8766400	22	0.552818	-0.231429	O60547-2;O60547	O60547-2;O60547	GDP-mannose 4,6 dehydratase	GMDS
20.2455	19.728	23.0942	19.7339	17.0979	21.6407	16.574	19.3282	17.447	16.6691	20.1551	17.2883				8.7993e-19	17424000	23	0.440606	1.45335	Q99880;Q99879;Q99877;Q93079;Q5QNW6;P62807;P58876;P57053;O60814;Q5QNW6-2;U3KQK0	Q99880;Q99879;Q99877;Q93079;Q5QNW6;P62807;P58876;P57053;O60814;Q5QNW6-2;U3KQK0	Histone H2B type 1-L;Histone H2B type 1-M;Histone H2B type 1-N;Histone H2B type 1-H;Histone H2B type 2-F;Histone H2B type 1-C/E/F/G/I;Histone H2B type 1-D;Histone H2B type F-S;Histone H2B type 1-K	HIST1H2BL;HIST1H2BM;HIST1H2BN;HIST1H2BH;HIST2H2BF;HIST1H2BC;HIST1H2BD;H2BFS;HIST1H2BK
22.7801	22.9401	22.3925	22.2089	22.7223	22.731	21.0964	17.3122	22.0809	21.1615	17.8973	21.5781				9.7844e-47	47736000	43	0.117377	2.34178	O60884;A0A087WT48;I3L320	O60884	DnaJ homolog subfamily A member 2	DNAJA2
19.9349	19.7661	18.8109	19.277	19.9144	18.8684	18.782	16.5996	16.7398	19.2017	16.7619	18.8329				5.3876e-13	5511700	19	0.254377	1.08774	O60942-3;Q5TCW7;O60942-4;O60942-2;O60942	O60942-3;Q5TCW7;O60942-4;O60942-2;O60942	mRNA-capping enzyme;Polynucleotide 5-triphosphatase;mRNA guanylyltransferase	RNGTT
28.3067	28.7558	28.634	28.2184	28.719	28.4707	16.4	16.8572	16.9954	16.9234	16.5841	18.2782			+	2.0285e-277	2298600000	373	3.12164e-05	11.2074	O75143-2;O75143;O75143-5;O75143-3;O75143-4;J9JIF6;E9PPR2;H0YEM7;J3KRU6;J3KST9;J3QR83;J3QRL1;H0YCL5;J3QR16;J3QLH7;H0YF43;H0YDR0	O75143-2;O75143;O75143-5;O75143-3;O75143-4;J9JIF6	Autophagy-related protein 13	ATG13
19.8329	19.5597	19.2017	17.2397	20.3167	19.3637	16.4845	16.7369	16.8761	16.8047	16.6705	17.1758				9.5823e-09	4560300	10	0.086036	2.08975	O75190-4;O75190;C9J2P2;E9PH18;C9J2C4;O75190-2;O75190-3;C9JDR7;C9JDX6;F8WCZ4	O75190-4;O75190;C9J2P2;E9PH18;C9J2C4;O75190-2;O75190-3	DnaJ homolog subfamily B member 6	DNAJB6
15.8266	18.6784	17.8562	19.1825	18.6344	18.8099	20.374	19.6948	19.3927	20.0667	19.1538	20.0285				7.9666e-14	6055200	19	0.061485	-0.874097	O75223;O75223-3;O75223-2;O75223-4;B8ZZK2;M0QZK8;H7BZK5	O75223;O75223-3;O75223-2;O75223-4;B8ZZK2	Gamma-glutamylcyclotransferase	GGCT
23.5529	22.1824	23.7317	23.2223	23.1442	23.2328	25.1268	24.7021	25.934	24.7768	25.4142	25.2363			+	4.974e-87	183070000	136	0.000536217	-1.94264	O75340;O75340-2;A0A024QZ42;H0Y9X3;A0A087WZ38;O75340-3;E7EPW6	O75340;O75340-2;A0A024QZ42	Programmed cell death protein 6	PDCD6
26.1002	26.6857	20.9653	25.8142	26.5835	21.2342	15.9905	17.2254	17.3609	17.2868	16.1657	17.4285			+	9.7588e-169	357810000	86	0.0115355	7.58366	O75381-2;O75381;K7EK59	O75381-2;O75381	Peroxisomal membrane protein PEX14	PEX14
27.4054	27.6722	27.0544	26.8433	27.6356	26.9973	17.1261	17.5196	17.6528	17.5771	17.3261	17.2014			+	4.9244e-282	967060000	325	3.2791e-06	9.79051	O75385	O75385	Serine/threonine-protein kinase ULK1	ULK1
22.6119	23.009	21.9732	22.0922	22.144	21.444	18.6238	16.3657	16.5076	16.4382	18.8565	16.7958			+	3.3849e-29	31600000	30	0.00450837	4.52989	O75396;A0A087X1A9	O75396	Vesicle-trafficking protein SEC22b	SEC22B
22.1421	22.7115	24.3346	23.2595	23.2867	24.6412	18.0859	16.185	16.3283	16.2599	18.3069	17.7889			+	1.3547e-46	65597000	37	0.00120338	6.27724	O75494-5;Q5JRI1;O75494-4;O75494-6;O75494-3;O75494-2;O75494;Q6IQ42;R4GMP8	O75494-5;Q5JRI1;O75494-4;O75494-6;O75494-3;O75494-2;O75494	Serine/arginine-rich splicing factor 10	SRSF10
23.5403	23.8245	24.0836	22.9316	23.3814	23.5683	17.0171	16.2727	16.4154	16.3465	17.2147	16.4902			+	3.2917e-134	86627000	52	3.59798e-05	6.60994	O75506	O75506	Heat shock factor-binding protein 1	HSBP1
22.3483	23.6885	22.8762	24.429	21.9929	23.0135	17.2621	15.7597	15.9062	15.8402	17.4651	16.4461			+	2.7147e-27	70828000	27	0.00152074	6.56135	O75531	O75531	Barrier-to-autointegration factor;Barrier-to-autointegration factor, N-terminally processed	BANF1
20.2908	20.7458	16.3385	21.0067	20.439	20.2945	17.0419	16.9391	17.0767	17.0042	17.2401	17.2425			+	5.7268e-40	7912500	17	0.000122071	3.41779	O75665-3;O75665;A6NF31;O75665-2;A0A0A0MS89	O75665-3;O75665;A6NF31;O75665-2	Oral-facial-digital syndrome 1 protein	OFD1
22.7218	22.4127	22.2751	22.6319	22.1867	22.177	22.961	22.2427	22.254	22.6857	22.7559	22.629				7.9471e-115	57840000	138	0.0811384	-0.358323	O75694-2;O75694;E9PF10	O75694-2;O75694;E9PF10	Nuclear pore complex protein Nup155	NUP155
22.0519	22.8294	21.3017	21.6876	22.1638	21.4809	16.6486	18.4944	18.6203	18.5392	16.8382	16.4905			+	1.0082e-54	24116000	43	0.00250516	4.48815	O75844	O75844	CAAX prenyl protease 1 homolog	ZMPSTE24
21.9708	22.5225	21.3697	21.6761	22.1566	20.8034	17.6115	17.9358	18.066	17.988	17.8221	16.4233			+	5.9157e-54	21519000	38	0.00287094	4.13423	O94874;O94874-2;O94874-3	O94874;O94874-2;O94874-3	E3 UFM1-protein ligase 1	UFL1
22.7739	23.0086	20.8496	22.3802	22.7725	20.5274	16.3524	16.8258	16.9643	16.8924	16.5355	16.7377			+	1.2311e-18	32474000	23	0.00178967	5.17148	O95292;E5RK64;O95292-2	O95292;E5RK64;O95292-2	Vesicle-associated membrane protein-associated protein B/C	VAPB
19.8748	19.4205	20.0621	19.6657	19.1261	20.1539	20.0277	20.3995	21.3368	20.4111	19.9198	19.8589				1.1314e-21	10202000	21	0.295004	-0.414706	O95336;M0R261;M0R1L2;M0R0U3	O95336;M0R261;M0R1L2;M0R0U3	6-phosphogluconolactonase	PGLS
18.7702	18.5004	20.2771	18.405	17.9871	19.1013	16.3096	17.0803	17.2169	17.1436	16.4917	17.67			+	1.1758e-15	2485800	9	0.0413649	1.39602	O95373;E9PLB2	O95373	Importin-7	IPO7
18.7144	19.8211	18.15	18.3531	18.896	17.777	17.0817	16.8517	16.9899	16.9179	17.2808	16.5181			+	1.1947e-12	2413100	7	0.0213231	1.43646	O95674	O95674	Phosphatidate cytidylyltransferase 2	CDS2
26.2149	26.6323	24.287	25.7805	26.1527	25.0129	16.3527	16.4432	16.5846	16.5148	16.5358	18.0557			+	0	373300000	381	0.000146622	8.61326	O95714;Q9BVR0;H3BUQ1;H3BRG9	O95714	E3 ubiquitin-protein ligase HERC2	HERC2
21.2722	21.0982	20.9517	20.9358	21.0025	20.4875	19.8583	17.4432	17.577	17.5017	20.3942	20.6066				1.1955e-15	15063000	17	0.266837	1.30776	O95816;O95816-2;A2A296	O95816;O95816-2	BAG family molecular chaperone regulator 2	BAG2
20.0585	20.3821	19.6503	19.9481	20.4097	19.9783	16.2875	16.1356	16.2792	16.2111	16.4692	17.376			+	5.6098e-30	6651000	11	0.000866933	3.42654	O96005-3;O96005-4;O96005;K7EJ16	O96005-3;O96005-4;O96005	Cleft lip and palate transmembrane protein 1	CLPTM1
24.9322	24.6993	25.096	25.2562	24.496	24.4702	25.4291	25.2827	25.2004	25.3814	25.5648	25.5349			+	2.0812e-118	335280000	181	0.0463151	-0.752872	P00390-2;P00390;P00390-3;P00390-4;P00390-5;E5RI06;H0YC68	P00390-2;P00390;P00390-3;P00390-4;P00390-5	Glutathione reductase, mitochondrial	GSR
22.4781	22.3828	22.6735	22.9743	22.06	23.0637	23.3947	23.5753	23.8135	23.4942	23.7523	24.0247			+	1.8151e-54	83594000	94	0.0408903	-1.05775	P00492;Q9NRG1-2;Q9NRG1	P00492	Hypoxanthine-guanine phosphoribosyltransferase	HPRT1
21.9609	16.7166	22.0082	21.9736	17.1778	22.2572	22.7101	21.7929	21.9935	22.5077	22.1742	23.0943				2.0411e-13	36168000	30	0.272547	-2.12255	P04080	P04080	Cystatin-B	CSTB
25.9342	25.5001	25.462	24.5875	25.5765	25.2212	23.7088	23.6452	24.6815	23.525	23.9801	23.9334			+	3.1699e-166	329850000	224	0.0152405	1.31557	P04181;P04181-2	P04181;P04181-2	Ornithine aminotransferase, mitochondrial;Ornithine aminotransferase, hepatic form;Ornithine aminotransferase, renal form	OAT
24.1985	24.8954	25.237	23.7611	24.1155	23.8247	25.3424	26.9084	25.5602	25.3076	23.6977	24.8987				8.4181e-166	320160000	151	0.212357	-0.734248	P04259	P04259	Keratin, type II cytoskeletal 6B	KRT6B
29.2579	29.7501	29.0832	29.5171	29.3092	29.0982	30.426	31.6341	30.6544	31.2433	29.9836	30.5347			+	0	10864000000	1092	0.0291135	-1.27903	P04264;CON__P04264	P04264;CON__P04264	Keratin, type II cytoskeletal 1	KRT1
21.5156	22.4723	21.4798	24.5987	22.0056	25.5122	21.1989	22.5161	20.7719	23.1418	24.5204	24.8811				2.3027e-72	112140000	66	0.909576	-0.142263	P04406;P04406-2;E7EUT5	P04406;P04406-2;E7EUT5	Glyceraldehyde-3-phosphate dehydrogenase	GAPDH
25.3092	26.0008	25.2235	24.8961	24.9126	24.3648	17.4338	18.5313	18.9162	16.1673	17.6109	16.5866			+	2.2584e-153	223270000	164	6.91072e-05	7.93625	P04843;B7Z4L4;F8WF32	P04843;B7Z4L4	Dolichyl-diphosphooligosaccharide--protein glycosyltransferase subunit 1	RPN1
25.0121	25.6098	25.0021	24.5683	25.0083	24.3186	16.5923	16.0911	16.2351	16.9587	16.7806	16.0769			+	5.2728e-249	191580000	121	1.82819e-05	8.0263	P04844;P04844-2;Q5JYR7;Q5JYR4;F2Z3K5;Q5JYR3;H0Y5M1	P04844;P04844-2	Dolichyl-diphosphooligosaccharide--protein glycosyltransferase subunit 2	RPN2
21.6777	21.2127	20.8294	20.3614	21.952	20.9762	17.4963	16.893	17.0309	16.2115	17.7044	17.1583			+	1.3574e-45	15785000	18	0.00305905	4.07185	P05386	P05386	60S acidic ribosomal protein P1	RPLP1
25.5079	25.4546	24.4912	24.6528	25.7299	24.6208	22.5023	23.7273	23.2424	22.8545	23.8106	23.6339			+	5.5819e-91	233290000	114	0.0285701	1.56816	P05388;P05388-2;F8VWS0;F8VU65;F8VW21;F8VPE8;G3V210;F8VZS0;F8VQY6;F8VRK7;Q8NHW5;F8VS58;F8VWV4;F8W1K8	P05388;P05388-2;F8VWS0;F8VU65;F8VW21;F8VPE8;G3V210;F8VZS0;F8VQY6;F8VRK7;Q8NHW5;F8VS58	60S acidic ribosomal protein P0;60S acidic ribosomal protein P0-like	RPLP0;RPLP0P6
22.8025	21.4458	21.8718	22.3635	22.3968	22.045	16.3794	16.1359	16.2796	16.1446	16.5631	15.3167			+	1.2328e-40	30326000	21	8.19819e-05	6.26027	P05783;F8VZY9	P05783;F8VZY9	Keratin, type I cytoskeletal 18	KRT18
19.1337	19.3307	17.7162	18.3959	18.6986	18.2786	17.8702	16.0682	16.2124	16.4571	18.0865	16.5962				1.9885e-08	2464800	10	0.0581114	1.41112	P07099;B1AQP8;B1AQP9	P07099	Epoxide hydrolase 1	EPHX1
20.5019	20.1609	22.8872	20.5667	20.3736	22.3661	20.6697	16.3847	22.6734	17.3836	17.4131	21.5103				1.7462e-29	21448000	27	0.197301	2.33311	P07195;A8MW50;F5H793;C9J7H8;F5H5G7;F5H155;A0A087WUM2;G3XAP5;F5H245;Q6ZMR3;P07864	P07195;A8MW50	L-lactate dehydrogenase B chain;L-lactate dehydrogenase	LDHB
23.0463	21.2717	23.0376	23.5577	22.0205	22.7771	24.414	23.1256	24.222	24.3653	23.4561	24.2703				9.7407e-103	112260000	113	0.0782561	-1.24551	P07355;P07355-2;H0YN42;H0YMD0;H0YMU9;H0YKS4;A6NMY6;H0YMM1;H0YM50;H0YKZ7;H0YLV6;H0YMT9;H0YKX9;H0YKL9;H0YMW4;H0YNP5;H0YKV8;H0YMD9;H0YN28;H0YL33;H0YNA0;H0YNB8;H0YKN4;H0YN52;H0YLE2	P07355;P07355-2;H0YN42;H0YMD0;H0YMU9;H0YKS4;A6NMY6;H0YMM1;H0YM50;H0YKZ7;H0YLV6;H0YMT9;H0YKX9	Annexin A2;Annexin;Putative annexin A2-like protein	ANXA2;ANXA2P2
27.9839	27.6614	27.7132	27.2654	27.7724	27.1096	26.1118	26.0783	26.1417	25.5908	25.9032	25.6331			+	1.0464e-253	1553000000	329	0.0016797	1.67346	Q5JP53;P07437;Q5ST81	Q5JP53;P07437;Q5ST81	Tubulin beta chain	TUBB
23.0752	22.6159	23.2142	20.8132	23.7179	22.65	20.7332	20.5627	20.5117	20.3612	21.719	19.362				1.421e-128	52194000	77	0.153852	1.9129	P07814;V9GYZ6;V9GZ76	P07814;V9GYZ6	Bifunctional glutamate/proline--tRNA ligase;Glutamate--tRNA ligase;Proline--tRNA ligase	EPRS
20.2335	20.1927	20.1469	20.163	20.4602	20.281	19.8248	17.3235	16.5265	16.2388	16.631	16.0766			+	1.0037e-42	8106300	15	2.79628e-05	3.98597	P07900;P07900-2;G3V2J8;Q58FG0	P07900;P07900-2	Heat shock protein HSP 90-alpha	HSP90AA1
27.6071	27.4525	27.8595	26.9138	27.3767	27.2328	27.6438	27.8006	28.2292	27.2303	27.5615	27.5778				0	1756100000	719	0.187321	-0.282109	P08107;P08107-2;V9GZ37	P08107;P08107-2;V9GZ37	Heat shock 70 kDa protein 1A/1B	HSPA1A
21.8644	22.1606	22.0936	22.1346	22.1338	22.3415	21.3294	21.3906	21.4604	21.7303	21.6594	21.5187			+	3.5978e-32	38136000	57	0.00365036	0.567153	P08238;Q5T9W8;Q58FF7;Q14568;F8W026;Q96GW1;Q58FF6;P14625	P08238	Heat shock protein HSP 90-beta	HSP90AB1
19.9406	19.8639	18.5232	19.4584	19.7417	16.9357	17.2112	16.1636	17.4582	17.7668	16.126	15.8605				3.453e-16	4189000	13	0.118371	2.12745	P08240-2;P08240	P08240-2;P08240	Signal recognition particle receptor subunit alpha	SRPR
19.5306	19.5869	19.3105	16.5194	16.6786	19.2644	20.6409	20.2861	19.8228	19.3032	17.1974	20.4625				1.8895e-07	7120300	9	0.31459	-1.50022	P08559-3;P08559;P08559-2;P08559-4;Q5JPU0;Q5JPT9;Q5JPU1;Q5JPU2	P08559-3;P08559;P08559-2;P08559-4;Q5JPU0;Q5JPT9;Q5JPU1	Pyruvate dehydrogenase E1 component subunit alpha, somatic form, mitochondrial	PDHA1
27.0937	25.9825	26.6195	26.7107	26.9671	26.4176	24.8395	24.5503	25.72	25.016	25.2475	25.2047			+	0	815240000	398	0.000893031	1.54241	P08670;B0YJC4;B0YJC5;Q5JVS8;P17661;H7C5W5;P41219;P41219-2;F8W835	P08670;B0YJC4	Vimentin	VIM
19.5461	18.6409	19.5914	16.8595	17.7547	17.0349	20.1557	19.1941	18.902	18.9396	15.3729	17.2656				1.5603e-31	4256900	19	0.983329	0.0236982	P09622-3;P09622;P09622-2;E9PEX6;F8WDM5;F2Z2E3	P09622-3;P09622;P09622-2;E9PEX6	Dihydrolipoyl dehydrogenase, mitochondrial	DLD
20.985	20.8941	21.0813	20.7739	20.7417	21.4221	16.4458	17.7118	16.3071	17.0914	16.6405	16.7468			+	7.6566e-21	12440000	23	8.99087e-05	4.15301	P09661;H0YKK0;H0YMA0;H0YLR3	P09661;H0YKK0;H0YMA0	U2 small nuclear ribonucleoprotein A	SNRPA1
19.4469	18.9341	18.9571	19.8448	19.1325	20.0272	19.3144	18.831	18.7225	16.3069	16.1257	16.7668			+	3.1447e-34	5898000	14	0.00060447	3.26833	P09874	P09874	Poly [ADP-ribose] polymerase 1	PARP1
23.1553	23.4166	25.5305	22.3146	22.3786	24.7151	21.3037	22.8133	21.7877	21.4503	24.4759	20.2179				6.8758e-22	110970000	36	0.506042	1.08808	Q99878;Q96KK5;Q9BTM1;P20671;P0C0S8;H0YFX9;Q16777;Q6FI13;Q93077;Q7L7L0;P04908;Q9BTM1-2;P16104;Q8IUE6;Q96QV6;Q71UI9-5	Q99878;Q96KK5;Q9BTM1;P20671;P0C0S8;H0YFX9;Q16777;Q6FI13;Q93077;Q7L7L0;P04908;Q9BTM1-2;P16104	Histone H2A type 1-J;Histone H2A type 1-H;Histone H2A.J;Histone H2A type 1-D;Histone H2A type 1;Histone H2A;Histone H2A type 2-C;Histone H2A type 2-A;Histone H2A type 1-C;Histone H2A type 3;Histone H2A type 1-B/E;Histone H2A.x	HIST1H2AJ;HIST1H2AH;H2AFJ;HIST1H2AD;HIST1H2AG;HIST2H2AC;HIST2H2AA3;HIST1H2AC;HIST3H2A;HIST1H2AB;H2AFX
20.9403	20.0556	19.7626	19.5341	20.0421	19.5907	15.9517	18.6393	17.8436	15.8004	18.85	17.9116				9.3748e-20	7507100	17	0.0740703	2.20161	P10398;Q96II5;H7C4S5;H7C560;P15056	P10398;Q96II5	Serine/threonine-protein kinase A-Raf	ARAF
16.5075	21.5676	20.7828	20.8425	22.0867	20.4517	17.0001	20.1333	17.1644	16.8751	20.3835	17.2369				4.5472e-10	16586000	16	0.0718911	2.96182	P10412	P10412	Histone H1.4	HIST1H1E
22.9626	22.0351	22.8889	22.7384	22.1732	22.1471	23.2887	22.9019	22.6499	22.6883	22.9135	22.9881				3.3357e-36	58480000	59	0.074557	-0.510413	P10599;P10599-2	P10599;P10599-2	Thioredoxin	TXN
19.2586	19.7796	19.0963	19.2362	19.6864	16.2619	15.2146	17.0275	16.3756	15.045	15.9116	17.413				4.6665e-05	3603200	4	0.150071	2.27165	P10620;F5H7F6;F5H6X2;P10620-2;F5H760	P10620;F5H7F6;F5H6X2;P10620-2;F5H760	Microsomal glutathione S-transferase 1	MGST1
21.1172	20.8113	20.7305	21.329	20.4479	20.9673	21.8686	21.5008	21.0542	22.2211	20.8561	22.1709				1.2327e-44	25704000	48	0.180319	-0.834626	P10809;E7ESH4;P10809-2;C9JL25;E7EXB4;C9JL19;C9JCQ4;C9J0S9	P10809	60 kDa heat shock protein, mitochondrial	HSPD1
24.133	23.8844	23.8972	23.5954	24.0849	23.642	24.5427	24.7206	25.1224	24.6831	25.2836	25.0554			+	1.9007e-123	197390000	198	0.00625066	-1.2333	P11021	P11021	78 kDa glucose-regulated protein	HSPA5
26.0825	26.2636	26.1877	25.3888	26.1452	25.662	25.9687	26.5946	26.6659	25.9154	26.4795	25.9818				1.8317e-276	669660000	367	0.237931	-0.393537	P11142;E9PKE3;P11142-2;E9PNE6;E9PN89;A8K7Q2;E9PLF4;E9PQQ4;E9PQK7;E9PK54;E9PPY6;E9PI65;E9PN25;P54652;E9PS65;E9PM13	P11142;E9PKE3;P11142-2;E9PNE6;E9PN89;A8K7Q2	Heat shock cognate 71 kDa protein	HSPA8
24.392	24.1479	24.23	24.2881	24.1092	24.2489	24.9456	24.5382	24.5126	24.7609	24.656	24.7148			+	1.2109e-161	215360000	193	0.00134812	-0.49514	P11586;F5H2F4;V9GYY3	P11586;F5H2F4	C-1-tetrahydrofolate synthase, cytoplasmic;Methylenetetrahydrofolate dehydrogenase;Methenyltetrahydrofolate cyclohydrolase;Formyltetrahydrofolate synthetase;C-1-tetrahydrofolate synthase, cytoplasmic, N-terminally processed	MTHFD1
18.5512	18.4251	22.984	17.6602	17.6126	21.4423	16.4551	16.2326	15.8662	16.3164	17.3036	17.5155				4.2998e-32	9493400	18	0.232045	1.85985	P12956;B1AHC9;P12956-2	P12956;B1AHC9;P12956-2	X-ray repair cross-complementing protein 6	XRCC6
17.5976	16.549	23.4176	16.4609	16.6221	21.2963	15.9514	15.7194	16.9468	15.8001	16.7897	17.1634				5.019e-46	10691000	26	0.39952	1.54202	P13010;C9JZ81	P13010	X-ray repair cross-complementing protein 5	XRCC5
25.3917	25.0582	25.3744	25.7658	25.2344	25.5496	25.5279	24.835	25.1988	25.5398	25.2898	25.2874				0	429140000	277	0.457407	0.144257	P13639	P13639	Elongation factor 2	EEF2
22.5865	22.6845	22.5077	22.63	21.9844	22.434	22.8613	22.4541	22.7181	22.8478	22.845	22.8275				2.8144e-96	60783000	94	0.0622437	-0.490621	P13797;P13797-3;F8W8D8;P13797-2;A0A0A0MSQ0;H7C4N2;U3KQI3;Q14651;Q5TBN3;C9JAM8	P13797;P13797-3;F8W8D8;P13797-2;A0A0A0MSQ0	Plastin-3	PLS3
25.442	25.9658	26.2158	25.5292	25.2539	26.0201	26.7058	28.1524	28.7266	26.301	27.6648	26.8055			+	1.4533e-74	1123900000	511	0.0443245	-1.3227	P14174	P14174	Macrophage migration inhibitory factor	MIF
24.1622	24.6595	25.01	24.0723	24.5845	25.138	15.7419	16.8082	15.1066	15.5854	16.8095	18.2496			+	3.7881e-145	144740000	108	0.000741732	7.71675	P14373;P14373-2;H0Y551;Q9HCM9-2;Q9HCM9	P14373;P14373-2	Zinc finger protein RFP	TRIM27
22.2072	22.076	22.7345	22.4259	21.7831	22.8225	22.5356	22.3464	22.8808	22.1614	22.2675	22.5326				2.8592e-85	48499000	64	0.945694	0.0233644	P14618;B4DNK4;P14618-3;P14618-2;H3BTN5;H3BR70;H3BQ34;H3BT25;H3BUW1;H3BTJ2;H3BU13;H3BN34;H3BQZ3;P30613-2;P30613	P14618;B4DNK4;P14618-3;P14618-2;H3BTN5;H3BR70;H3BQ34	Pyruvate kinase PKM;Pyruvate kinase	PKM
22.3939	22.055	21.9645	20.3794	22.4982	21.6742	20.3873	21.113	20.419	20.0367	20.6825	20.5832				4.5e-33	30364000	34	0.170206	1.08315	P14868;P14868-2;C9J7S3;C9JLC1;C9JQM9;H7BZ35;H7C278	P14868;P14868-2	Aspartate--tRNA ligase, cytoplasmic	DARS
19.0791	20.1556	19.7655	19.377	19.394	17.9372	20.6608	22.3192	21.7546	20.9469	19.304	20.4844				5.1156e-98	12466000	35	0.122508	-1.3424	P14923;C9JTX4;C9J826;C9JK18;C9JKY1	P14923	Junction plakoglobin	JUP
20.4019	20.7683	20.9683	20.1722	19.9911	19.7705	21.0308	20.4389	21.6314	20.5547	20.2051	16.8811				1.062e-25	15230000	23	0.551324	0.764267	P15170-2;P15170-3;P15170;H3BR35;Q8IYD1	P15170-2;P15170-3;P15170;H3BR35;Q8IYD1	Eukaryotic peptide chain release factor GTP-binding subunit ERF3A;Eukaryotic peptide chain release factor GTP-binding subunit ERF3B	GSPT1;GSPT2
23.8556	23.888	23.2819	24.3226	24.0699	24.1896	22.4931	22.9195	23.0309	22.571	22.8796	22.9606			+	1.1295e-34	129770000	67	0.000566912	1.39024	P15880;H0YEN5;E9PQD7;E9PMM9;E9PPT0;I3L404;E9PM36;H3BNG3;H0YE27	P15880;H0YEN5;E9PQD7;E9PMM9;E9PPT0	40S ribosomal protein S2	RPS2
23.5185	23.5897	23.7014	23.7746	23.5946	23.5805	23.4016	23.8962	23.1034	23.3481	22.9197	23.0384			+	1.1772e-283	118090000	206	0.0182559	0.547804	P15924;P15924-2;P15924-3	P15924;P15924-2;P15924-3	Desmoplakin	DSP
27.9768	28.0982	28.6608	26.9437	27.6673	28.5192	17.1041	14.954	16.3851	16.9816	17.9437	16.8035			+	1.1234e-177	1560900000	202	5.42359e-05	10.4671	P15927;P15927-2;P15927-3;Q5TEJ7;Q5TEJ0	P15927;P15927-2;P15927-3;Q5TEJ7	Replication protein A 32 kDa subunit	RPA2
20.6375	20.8909	20.8018	20.597	20.5853	21.0352	21.3964	21.2856	21.754	21.0933	21.7128	21.2952				3.7827e-22	19208000	24	0.0556385	-0.62797	P16455	P16455	Methylated-DNA--protein-cysteine methyltransferase	MGMT
26.5278	27.196	25.6408	25.529	26.7984	25.312	17.035	17.3686	15.8659	16.9776	17.2752	17.2856			+	1.2743e-254	498270000	236	5.20108e-05	8.7003	P16615;P16615-5;P16615-2;P16615-3;P16615-4;H7C5W9;O14983-2;O14983;O14983-3;Q93084-4;Q93084-2;Q93084-3;Q93084-7;Q93084;Q93084-6;Q93084-5;J3QSY6;H3BVB2;H3BTW4	P16615;P16615-5;P16615-2;P16615-3;P16615-4;H7C5W9	Sarcoplasmic/endoplasmic reticulum calcium ATPase 2	ATP2A2
25.2744	25.0607	25.0567	25.082	24.3729	24.7811	25.129	24.299	24.6398	24.9125	24.6882	24.8024				5.5911e-117	294530000	223	0.808848	-0.055678	P17812;P17812-2;Q9NRF8	P17812;P17812-2	CTP synthase 1	CTPS1
23.2541	22.5173	24.2829	22.4014	22.5669	22.5824	22.0424	21.9976	22.9694	21.5373	21.7762	22.3663				1.3126e-97	69509000	102	0.0693841	0.623638	P17987;E7EQR6;E7ERF2;F5H282;F5GZ03;F5H136;F5GZI8;F5GYL4;F5H726;F5H676;F5H7Y1	P17987;E7EQR6;E7ERF2;F5H282	T-complex protein 1 subunit alpha	TCP1
23.0601	22.4438	20.1313	22.4478	23.0596	20.4217	16.6012	16.2422	15.65	16.4661	17.4497	19.1385			+	5.8286e-130	35777000	33	0.0183471	4.2916	P18031;B4DSN5	P18031;B4DSN5	Tyrosine-protein phosphatase non-receptor type 1;Tyrosine-protein phosphatase non-receptor type	PTPN1
25.21	24.9111	24.4073	24.2938	25.7269	24.5647	20.2249	21.6287	19.9172	19.0359	21.9458	18.5197			+	1.5681e-41	194180000	73	0.0120726	5.02798	P18124;A8MUD9;C9JIJ5;C9JZ88	P18124;A8MUD9	60S ribosomal protein L7	RPL7
20.7901	19.6168	20.3884	20.4765	20.0641	20.055	21.2537	21.1925	21.1117	21.5719	21.6018	21.7596			+	2.5104e-31	17114000	31	0.000660028	-1.44588	P21266;A0A0A0MTN3;E9PLF1;E9PHN7;P28161-2;E9PHN6;Q5T8Q9;Q5T8R1;P46439;P28161;F6XZQ7	P21266;A0A0A0MTN3	Glutathione S-transferase Mu 3	GSTM3
20.1745	19.7805	20.7274	20.2379	19.4763	19.539	20.6483	20.6667	17.054	20.8075	17.5512	17.992				1.0349e-18	10845000	25	0.408458	0.967499	P21281;C9JL73;P15313;H0YC04;C9J5E3;C9JNS9	P21281;C9JL73;P15313	V-type proton ATPase subunit B, brain isoform;V-type proton ATPase subunit B, kidney isoform	ATP6V1B2;ATP6V1B1
19.581	19.6684	20.3596	19.2932	19.6109	20.3794	19.4925	19.6979	19.7112	16.486	17.2024	20.0495				5.7023e-30	7351700	25	0.178731	1.84851	Q5HY54;Q60FE5;P21333-2;P21333;A0A087WWY3;H0Y5C6;F8WE98	Q5HY54;Q60FE5;P21333-2;P21333;A0A087WWY3	Filamin-A	FLNA
16.292	17.0709	16.9868	17.2077	16.905	17.1187	20.934	19.687	20.2806	19.5354	19.4503	19.4734			+	9.6613e-09	4179300	9	1.3381e-05	-2.40924	P21912;A0A087WXX8;A0A087WWT1	P21912;A0A087WXX8;A0A087WWT1	Succinate dehydrogenase [ubiquinone] iron-sulfur subunit, mitochondrial	SDHB
19.979	19.6952	19.3145	19.158	17.0051	17.2311	16.6205	15.7191	16.5357	17.6237	18.2786	17.8625				4.9228e-18	3339800	9	0.870262	-0.123482	P21953;P21953-2	P21953;P21953-2	2-oxoisovalerate dehydrogenase subunit beta, mitochondrial	BCKDHB
24.2787	23.884	24.2741	24.3703	23.8461	24.0095	24.8155	24.2692	24.9542	24.5387	24.5209	24.8204			+	2.3581e-172	196530000	179	0.0392572	-0.551366	P22102;P22102-2;F8WD69;C9JBJ1;C9JTV6;C9JZG2;C9JKQ7;H7C366	P22102;P22102-2	Trifunctional purine biosynthetic protein adenosine-3;Phosphoribosylamine--glycine ligase;Phosphoribosylformylglycinamidine cyclo-ligase;Phosphoribosylglycinamide formyltransferase	GART
21.4998	21.3003	22.8758	21.7607	21.0985	22.3382	21.8971	21.954	22.4813	21.8263	21.7647	22.6233				2.1309e-130	35032000	83	0.495464	-0.338935	P22234;E9PBS1;P22234-2;D6RF62	P22234;E9PBS1;P22234-2;D6RF62	Multifunctional protein ADE2;Phosphoribosylaminoimidazole-succinocarboxamide synthase;Phosphoribosylaminoimidazole carboxylase	PAICS
21.8556	21.3	21.7107	21.7574	21.2004	21.6459	22.369	21.1769	22.3425	22.2417	21.5844	21.5847				3.8692e-82	33838000	88	0.386972	-0.269045	P22314-2;P22314;Q5JRR6;Q5JRR9;Q5JRS0;Q5JRS1;Q5JRS3;Q5JRS2	P22314-2;P22314	Ubiquitin-like modifier-activating enzyme 1	UBA1
21.4885	21.6859	21.3345	21.935	21.7641	21.071	22.8183	22.2152	22.5166	22.4103	22.4285	22.9902			+	5.132e-18	45519000	41	0.0351367	-1.01961	P22392-2;Q32Q12;J3KPD9;P22392;F6XY72;O60361	P22392-2;Q32Q12;J3KPD9;P22392	Nucleoside diphosphate kinase B;Nucleoside diphosphate kinase	NME2;NME1-NME2
20.4932	20.0609	20.7666	19.7087	20.1144	20.149	19.4385	15.5015	19.4828	16.9531	16.9227	17.8223			+	3.6714e-32	7683000	15	0.00108262	2.75801	P23258;Q9NRH3;K7EIS0;K7EKE5	P23258;Q9NRH3;K7EIS0	Tubulin gamma-1 chain;Tubulin gamma-2 chain;Tubulin gamma chain	TUBG1;TUBG2
25.7738	25.5901	25.5388	25.7109	25.6564	25.7759	24.0937	24.3659	24.3588	24.4901	24.5335	24.3233			+	1.2311e-68	394110000	185	6.42113e-05	1.26544	P23396;P23396-2;E9PL09;E9PPU1;H0YEU2;F2Z2S8;H0YCJ7;H0YF32;E9PQ96;E9PJH4;E9PK82;E9PSF4;E9PQX2;H0YES8	P23396;P23396-2;E9PL09;E9PPU1;H0YEU2;F2Z2S8;H0YCJ7	40S ribosomal protein S3	RPS3
22.43	22.339	22.6464	22.684	22.2614	22.3052	23.1901	23.1983	23.8438	23.3329	23.1387	23.4307			+	4.6845e-38	72707000	56	0.00515686	-0.883909	P23526;P23526-2	P23526;P23526-2	Adenosylhomocysteinase	AHCY
24.3955	23.6014	24.2307	24.5897	23.7342	24.0866	25.1544	24.1278	24.966	25.2849	24.8099	25.1699			+	1.2058e-62	238640000	99	0.0293556	-0.951435	P23528;G3V1A4;E9PP50;E9PK25;E9PQB7;E9PS23;E9PLJ3;Q9Y281-3;Q9Y281	P23528;G3V1A4;E9PP50;E9PK25;E9PQB7;E9PS23	Cofilin-1	CFL1
21.2556	20.6257	22.4274	21.5071	16.2243	21.4122	22.3831	20.7522	21.9374	22.1445	20.8182	21.7039				5.3623e-94	28832000	55	0.361459	-1.84097	P23921;E9PL69;E9PP77;H0YCY7	P23921;E9PL69	Ribonucleoside-diphosphate reductase large subunit	RRM1
17.0826	16.5867	19.5494	22.0877	20.2044	21.9601	20.7456	21.0003	16.5556	22.4468	22.5931	22.5614				2.7107e-28	24458000	35	0.140841	-1.11635	P24666;G5E9R5;P24666-4;P24666-3;P24666-2;F2Z2Q9;D3YTI2	P24666;G5E9R5;P24666-4;P24666-3;P24666-2;F2Z2Q9	Low molecular weight phosphotyrosine protein phosphatase	ACP1
20.7243	20.5761	20.2357	20.4769	20.5994	20.6823	17.7305	16.9162	17.6997	17.1281	16.8458	18.1008			+	1.226e-20	11827000	23	0.00110468	3.22794	P25054-2;P25054;H3BNH8;R4GMU6;B7Z2B6;E9PFT7	P25054-2;P25054	Adenomatous polyposis coli protein	APC
22.5565	22.3501	22.7125	23.0692	22.3298	22.4451	22.7264	22.4282	22.403	22.6736	22.8058	22.9335				9.4896e-91	62640000	104	0.476497	-0.189589	P25205;P25205-2;J3KQ69;Q7Z6P5	P25205;P25205-2;J3KQ69	DNA replication licensing factor MCM3	MCM3
22.1049	21.8723	22.1358	22.8886	21.6151	22.9543	22.835	22.2305	22.6682	22.7374	22.8461	23.2279				6.0646e-36	55383000	66	0.382778	-0.451129	P25398	P25398	40S ribosomal protein S12	RPS12
24.5471	23.5384	23.2706	23.402	23.4342	22.128	22.308	21.7039	21.7734	21.1238	21.6172	20.6955			+	9.2903e-110	88432000	71	0.0219204	1.84254	P25705-2;P25705;P25705-3;K7EK77;K7ERX7;K7EJP1;K7EQH4;K7ENJ4;K7ESA0	P25705-2;P25705;P25705-3;K7EK77	ATP synthase subunit alpha, mitochondrial	ATP5A1
19.6542	20.7449	19.2782	19.5999	20.1037	19.056	17.0763	16.3939	17.0254	17.23	17.3235	18.0645			+	1.0232e-20	6045100	13	0.00698714	2.0472	P25787;C9JCK5;H7C402;H3BT36	P25787;C9JCK5	Proteasome subunit alpha type-2	PSMA2
21.8972	21.8325	22.6182	21.6341	22.8111	23.5281	20.4521	21.0503	21.5066	20.5045	21.5279	21.369				1.1057e-68	40136000	58	0.0750067	1.52401	P26196;Q8IV96	P26196	Probable ATP-dependent RNA helicase DDX6	DDX6
23.6846	23.6689	22.917	23.0863	24.1234	23.6767	19.318	19.0951	19.0808	18.6957	19.8998	18.5422			+	2.1629e-17	74688000	27	0.000941133	4.58292	P26373;J3QSB4;P26373-2;H3BTH3	P26373;J3QSB4;P26373-2	60S ribosomal protein L13	RPL13
19.8179	20.0734	20.1426	20.0327	19.7705	20.4196	20.7259	20.2109	20.8538	20.4585	20.5785	21.1227				3.6794e-44	12760000	21	0.0809346	-0.645639	P26641;P26641-2	P26641;P26641-2	Elongation factor 1-gamma	EEF1G
19.4451	20.6953	21.1951	21.0927	20.5688	21.8301	18.5723	18.7682	17.2013	16.8801	18.9331	17.9282			+	3.2587e-37	13896000	27	0.00954549	3.25002	X1WI28;P27635;F8W7C6;A0A087WV22;H7C123;B8A6G2;H7C2C5;A6QRI9;Q96L21	X1WI28;P27635;F8W7C6;A0A087WV22	60S ribosomal protein L10	RPL10
29.6858	30.0007	30.6302	28.7613	26.9839	30.2372	17.247	20.2038	20.728	20.9508	18.5462	16.4025			+	0	4944200000	760	0.0034283	10.0277	P27694;I3L4R8;I3L2M5;I3L524	P27694	Replication protein A 70 kDa DNA-binding subunit;Replication protein A 70 kDa DNA-binding subunit, N-terminally processed	RPA1
24.1685	24.0206	24.3203	23.5464	24.0882	23.8435	22.4464	22.7353	22.8549	22.3991	21.1894	22.4371			+	3.4949e-132	120560000	116	0.0143345	1.81749	P27708;F8VPD4;H7C2E4;H7C3Z5;H7BZB3	P27708;F8VPD4	CAD protein;Glutamine-dependent carbamoyl-phosphate synthase;Aspartate carbamoyltransferase;Dihydroorotase	CAD
23.0546	24.3047	22.9443	22.9476	23.6596	22.4309	17.3464	16.414	19.3486	17.9706	19.1318	19.3013			+	1.3344e-33	63848000	61	0.00155595	4.21149	P27824;P27824-2;P27824-3;H0Y9Q7;D6RAU8;D6RB85;D6RDP7;D6RAQ8;D6RGY2;D6RFL1;D6RHJ3;D6RD16;H0Y9H1	P27824;P27824-2;P27824-3	Calnexin	CANX
18.6537	19.8982	17.8671	19.1617	18.8294	18.6767	17.0051	17.5668	17.3038	17.9595	18.0233	17.6177			+	2.3199e-07	6430700	5	0.00583863	1.02241	P28066;P28066-2	P28066	Proteasome subunit alpha type-5	PSMA5
28.0026	28.4932	18.4915	28.0227	28.4719	17.4029	18.0582	16.8874	16.952	16.5996	17.895	17.3761				0	1406300000	335	0.113631	7.34228	P28288;P28288-2;P28288-3	P28288;P28288-2	ATP-binding cassette sub-family D member 3	ABCD3
21.1145	21.9147	21.1712	21.5825	21.2047	21.5002	22.2745	22.8113	20.9538	22.284	22.3736	21.942			+	3.2986e-55	35236000	73	0.0115463	-0.770711	P30041	P30041	Peroxiredoxin-6	PRDX6
21.0816	21.0507	21.5299	21.5088	22.1549	22.2171	23.0159	23.2473	21.2726	22.4157	22.9059	23.7179				2.9036e-19	47088000	33	0.0758565	-1.05289	P30048-2;P30048	P30048-2;P30048	Thioredoxin-dependent peroxide reductase, mitochondrial	PRDX3
24.3564	24.325	22.9543	23.4742	24.5156	23.7701	21.1357	22.5961	21.5019	21.4308	22.6793	22.2145			+	1.1443e-53	114800000	70	0.0192921	1.81177	P30050;P30050-2	P30050;P30050-2	60S ribosomal protein L12	RPL12
20.7898	20.9874	20.9474	21.5075	20.9947	20.4339	20.4638	20.9135	21.8253	20.3519	21.5612	21.4545				5.9071e-33	20968000	44	0.785991	-0.143867	P30153;B3KQV6;P30154-5;P30154-4;P30154;P30154-2;E9PH38;H0YDG7;C9J9C1;P30154-3;E9PPI5;E9PNM7;E9PHZ6	P30153;B3KQV6	Serine/threonine-protein phosphatase 2A 65 kDa regulatory subunit A alpha isoform	PPP2R1A
20.3167	20.1726	20.4384	20.2435	20.0145	20.3762	20.2648	20.124	20.8454	20.5866	20.6819	20.4617			+	2.1014e-39	12904000	36	0.0415171	-0.365328	P30520	P30520	Adenylosuccinate synthetase isozyme 2	ADSS
21.1186	21.2298	21.9806	19.5328	20.6276	20.4325	20.0327	20.3156	20.6251	19.3083	17.8552	16.5209				6.9137e-51	14441000	29	0.0576444	2.30283	P30837	P30837	Aldehyde dehydrogenase X, mitochondrial	ALDH1B1
21.9034	21.5909	22.2153	20.3871	20.0862	19.614	24.2264	23.8508	23.5302	22.5191	22.2065	22.108			+	2.5446e-57	48729000	63	0.000938329	-2.24876	P31040-2;P31040;D6RFM5;P31040-3;A0A087X1I3;H0Y8X1	P31040-2;P31040;D6RFM5;P31040-3;A0A087X1I3	Succinate dehydrogenase [ubiquinone] flavoprotein subunit, mitochondrial	SDHA
19.4352	19.2875	19.6706	19.864	20.1108	19.9812	19.9431	19.5587	20.6957	20.7964	20.1946	20.2053				3.8895e-11	9348200	17	0.121958	-0.413394	P31153;P31153-2	P31153;P31153-2	S-adenosylmethionine synthase isoform type-2	MAT2A
22.7662	22.6472	22.5767	22.3129	22.3746	22.018	21.5971	21.7524	22.0484	21.4525	21.9345	21.3674			+	1.0567e-37	46698000	57	0.0353102	0.650385	P31689;P31689-2	P31689;P31689-2	DnaJ homolog subfamily A member 1	DNAJA1
21.5718	22.019	21.5048	25.0931	21.663	24.925	23.1623	24.7426	22.2626	25.2532	25.9136	26.5066				3.7518e-49	212760000	80	0.163981	-1.99746	P32119;A6NIW5;P32119-2	P32119;A6NIW5	Peroxiredoxin-2	PRDX2
19.438	19.4538	19.339	20.4194	19.308	19.8878	19.8615	17.0647	19.8052	16.5224	18.1312	18.5053			+	6.7109e-13	6485300	15	0.0352127	2.15208	P33981-2;P33981;D6RF82;D6REX1;D6RIC6;D6RFY1	P33981-2;P33981	Dual specificity protein kinase TTK	TTK
19.382	19.029	20.0103	19.5069	17.0898	19.0712	16.7313	17.1679	18.0374	17.0016	18.0952	17.5306				2.4628e-10	4015100	11	0.278014	1.01357	P33991;E5RG31	P33991;E5RG31	DNA replication licensing factor MCM4	MCM4
21.8604	22.099	22.1724	22.4103	21.6404	22.0154	21.5069	21.4643	21.2409	21.2103	21.2733	21.8557				3.8746e-40	36802000	62	0.129977	0.575597	P33993;P33993-3;C9J8M6;P33993-2	P33993;P33993-3	DNA replication licensing factor MCM7	MCM7
25.6553	25.9797	27.0736	24.5526	25.6513	25.9078	16.6561	16.8134	16.6698	18.228	18.5684	16.7121			+	7.8879e-109	380780000	182	0.000436488	7.53441	P35244;B5MC59	P35244;B5MC59	Replication protein A 14 kDa subunit	RPA3
21.8021	21.5161	22.2654	21.8993	21.2754	21.8721	22.3607	22.7829	23.0781	22.919	23.0173	22.7022			+	9.6327e-55	51549000	47	0.00589173	-1.19728	P35520;P35520-2;H7C2H4;C9JMA6	P35520;P35520-2	Cystathionine beta-synthase	CBS
18.964	19.9157	18.7973	18.9764	19.1193	19.4192	18.8465	18.8478	16.5923	18.3334	18.7306	17.1528				1.3026e-19	4607700	13	0.088911	1.09939	P35579;P35579-2;B1AH99;E7ERA5;Q5BKV1	P35579;P35579-2	Myosin-9	MYH9
20.6706	20.414	19.8361	19.6434	20.3269	19.8553	17.1236	17.907	17.0741	17.7035	17.9602	17.0167			+	1.7621e-09	6982700	11	0.00234866	2.38173	P35610;B1APM4;P35610-3;P35610-2	P35610;B1APM4;P35610-3;P35610-2	Sterol O-acyltransferase 1	SOAT1
26.57	27.1956	26.8491	26.7672	26.5123	26.4822	28.5311	28.9576	28.6107	29.0056	27.9002	27.7709			+	0	2087100000	541	0.0151655	-1.63834	P35908	P35908	Keratin, type II cytoskeletal 2 epidermal	KRT2
20.9065	20.8943	20.3594	20.797	20.9522	16.6005	18.3201	20.0538	18.3073	17.5748	16.4486	16.6743				4.8575e-13	10954000	14	0.156932	2.55067	P35998;P35998-2;C9JLS9	P35998;P35998-2	26S protease regulatory subunit 7	PSMC2
21.4798	21.7629	20.8722	20.5383	21.4987	20.3807	17.8084	16.5291	17.78	17.5349	17.6525	17.3509			+	3.2135e-18	13953000	15	0.000794689	3.29314	P36542;P36542-2	P36542;P36542-2	ATP synthase subunit gamma, mitochondrial	ATP5C1
24.4294	24.2648	24.1154	23.7458	24.9365	24.3212	19.3726	19.8248	18.1476	19.435	20.5503	20.0949			+	1.2384e-57	125550000	82	0.000801208	4.30776	P36578;H3BM89;H3BTP7;H3BU31	P36578;H3BM89	60S ribosomal protein L4	RPL4
19.7554	19.8211	19.8197	19.4187	19.4273	19.6286	17.6829	16.451	17.6505	17.8117	17.4131	17.2203			+	5.7118e-11	4759600	8	0.000426212	2.00985	P37268-5;P37268;P37268-4;P37268-3;P37268-2;E9PNM1;E9PJG4	P37268-5;P37268;P37268-4;P37268-3;P37268-2;E9PNM1	Squalene synthase	FDFT1
18.8934	19.2157	19.3279	19.0035	18.6528	19.4822	19.7265	16.9364	17.6103	17.7756	16.5659	17.512			+	3.9386e-57	4806300	14	0.0159508	1.76164	X6RJP6;P37802;P37802-2	X6RJP6;P37802;P37802-2	Transgelin-2	TAGLN2
24.2735	23.7895	23.9054	23.6253	23.8019	23.1727	24.026	24.2187	23.7752	23.5053	23.7176	23.562				4.6557e-149	143400000	149	0.770925	-0.0616391	P38646;H0YBG6;D6RA73;D6RJI2;H0Y8S0	P38646	Stress-70 protein, mitochondrial	HSPA9
20.4459	19.96	20.6546	20.669	20.4528	21.5497	17.6439	18.179	17.8887	18.2503	18.5319	17.3801			+	6.4328e-18	9510500	19	0.00418081	2.83641	P38919;J3QQP0;E9PBH4;F8WE11;I3L3H2	P38919	Eukaryotic initiation factor 4A-III;Eukaryotic initiation factor 4A-III, N-terminally processed	EIF4A3
24.3687	24.0442	24.2298	23.6422	24.9791	24.7126	17.914	19.1375	17.8524	17.6402	17.5662	18.8281			+	7.3549e-44	134960000	69	0.000370806	6.43313	P39023;G5E9G0;B5MCW2;H7C422;H7C3M2;F8WCR1;Q92901	P39023;G5E9G0;B5MCW2;H7C422;H7C3M2	60S ribosomal protein L3	RPL3
23.7095	24.3949	23.6764	23.3429	23.7504	23.2407	17.8787	18.8644	19.0336	16.1239	16.7553	16.8919			+	2.0018e-99	80231000	89	1.7279e-05	6.85431	P39656;P39656-3;P39656-2;U3KQ84	P39656;P39656-3;P39656-2	Dolichyl-diphosphooligosaccharide--protein glycosyltransferase 48 kDa subunit	DDOST
19.5609	19.4577	19.9481	20.8795	19.8864	19.7108	18.3419	17.6477	18.3298	17.3316	17.1919	18.0436			+	1.1053e-26	6261700	13	0.00421389	2.63653	P39880-5;P39880-2;P39880;P39880-3;P39880-6;P39880-4;Q13948;P39880-9;Q13948-10;Q13948-2;Q13948-9	P39880-5;P39880-2;P39880;P39880-3;P39880-6;P39880-4;Q13948	Homeobox protein cut-like 1;Protein CASP	CUX1
21.3918	21.1055	22.6447	21.0421	20.8283	21.898	20.5952	20.9329	21.7353	20.5838	20.9939	21.4888				2.8274e-72	25515000	46	0.606005	0.234001	P40227;P40227-2	P40227;P40227-2	T-complex protein 1 subunit zeta	CCT6A
23.9296	23.5232	23.1871	23.0325	24.2408	23.2833	17.7466	21.2297	17.7162	17.0915	17.0571	17.2942			+	1.6679e-18	77051000	27	7.07617e-05	6.37129	P40429;M0QYS1;Q8J015;Q6NVV1;M0QZU1;A0A096LPE0	P40429;M0QYS1;Q8J015	60S ribosomal protein L13a	RPL13A;RPL13a
21.5706	21.5284	21.5115	21.6169	20.635	21.2678	21.918	21.6699	22.1482	21.331	21.7977	21.5525				7.8062e-39	27270000	55	0.289539	-0.387175	P40616-2;P40616;F8VYN9;B4DZG7;F8VP99;F8W1Z8;F8VP63	P40616-2;P40616;F8VYN9;B4DZG7	ADP-ribosylation factor-like protein 1	ARL1
21.0929	20.6557	21.0158	20.0599	20.392	19.7071	20.2921	17.5173	16.1916	16.2417	16.7179	17.6422			+	1.3932e-51	10654000	34	0.00221258	3.18575	P40763-3;P40763-2;P40763;G8JLH9	P40763-3;P40763-2;P40763;G8JLH9	Signal transducer and activator of transcription 3	STAT3
21.7079	21.8201	22.1248	21.6518	21.1655	21.7133	22.2253	22.2009	22.5603	22.3981	22.4914	22.0897			+	2.3234e-36	37133000	53	0.0181728	-0.816181	P41240;H3BUM9;H3BN15;H3BU69	P41240	Tyrosine-protein kinase CSK	CSK
24.7109	26.2982	25.3558	29.366	25.3117	28.5473	22.1254	22.0199	21.7709	20.6189	20.9511	18.1957			+	0	1280200000	335	0.00664411	7.81974	P42166	P42166	Lamina-associated polypeptide 2, isoform alpha;Thymopoietin;Thymopentin	TMPO
23.0215	23.4556	24.2075	22.2739	22.6806	23.0457	16.2673	17.4768	17.4059	18.2136	17.3882	18.0166			+	2.3717e-222	55713000	50	0.000137103	4.79394	P42167;G5E972;P42167-2;P42167-3;H0YJH7	P42167;G5E972;P42167-2;P42167-3	Lamina-associated polypeptide 2, isoforms beta/gamma;Thymopoietin;Thymopentin	TMPO
25.0111	25.0491	23.9567	25.0175	25.0972	23.9693	23.8128	23.5229	20.731	22.9494	22.9952	21.4553			+	5.2594e-16	224760000	61	0.0232248	2.22809	P42677;Q5T4L4	P42677;Q5T4L4	40S ribosomal protein S27	RPS27
22.5192	22.4751	21.4374	20.4902	21.2515	21.0241	20.3422	20.22	20.6984	20.2957	20.2074	18.3888				7.2277e-62	24676000	31	0.122509	1.29131	P45954-2;P45954	P45954-2;P45954	Short/branched chain specific acyl-CoA dehydrogenase, mitochondrial	ACADSB
19.5476	19.795	20.085	19.8821	18.9802	20.18	20.8367	19.9149	20.1875	20.8034	20.1041	20.4308				4.2215e-33	9923200	29	0.137785	-0.765354	P45974-2;P45974	P45974-2;P45974	Ubiquitin carboxyl-terminal hydrolase 5	USP5
20.5114	20.1812	20.4164	20.5113	19.8364	16.5555	20.6739	20.1155	20.5209	20.2109	20.153	20.2589				1.0921e-38	11434000	23	0.367728	-1.23986	P46060;H0Y4Q3;B0QYT5;B0QYT4;B0QYT6	P46060	Ran GTPase-activating protein 1	RANGAP1
17.713	17.9125	17.0658	17.185	17.2034	16.4047	18.7701	18.6967	18.7807	18.5122	17.2588	16.9627				6.1834e-11	1379400	7	0.299379	-0.646862	P46063;F5H2L2;F8WA66;F8WD97;F5H4P4;F5H3W0	P46063;F5H2L2;F8WA66;F8WD97	ATP-dependent DNA helicase Q1	RECQL
22.7943	22.7619	22.892	22.6149	22.6252	21.9593	22.9923	22.8005	22.9941	22.8463	23.3598	23.1282				3.9803e-76	69314000	85	0.0552882	-0.711646	P46109	P46109	Crk-like protein	CRKL
22.6674	22.1012	22.1262	21.9362	22.9918	22.8705	17.4455	17.7573	17.1645	17.245	17.5478	18.6256			+	1.2475e-06	33438000	9	0.000861598	4.79336	P46778;G3V1B3;M0R181	P46778;G3V1B3;M0R181	60S ribosomal protein L21	RPL21
23.5841	23.0025	22.5711	23.5308	24.1748	24.4301	17.2113	17.7207	16.3099	16.4316	17.4171	17.8634			+	5.9489e-14	75956000	29	0.000169174	6.80784	P46781;B5MCT8;C9JM19;F2Z3C0;A8MXK4	P46781;B5MCT8;C9JM19	40S ribosomal protein S9	RPS9
22.3654	22.0875	21.7936	21.536	21.8733	21.531	20.9558	21.961	21.5591	23.004	22.1814	22.2908			+	1.1751e-13	41670000	43	0.0399184	-0.845256	P46783;F6U211;Q9NQ39;S4R435	P46783;F6U211;Q9NQ39;S4R435	40S ribosomal protein S10;Putative 40S ribosomal protein S10-like	RPS10;RPS10P5
21.6539	21.6772	22.7736	22.5124	22.007	22.6435	20.4931	20.6781	21.8464	21.4639	21.4995	21.8538			+	3.3606e-129	37869000	83	0.0274815	0.781917	P46821;D6RA32;D6RA40;D6RCL2;D6RGJ3;P78559;P78559-2;E9PGC8	P46821	Microtubule-associated protein 1B;MAP1B heavy chain;MAP1 light chain LC1	MAP1B
21.8798	22.4506	21.4484	21.7238	22.0066	21.1109	16.3822	18.2016	18.2929	16.8696	16.9334	18.0869			+	2.1888e-24	21562000	19	0.000817616	4.31714	P46977;P46977-2;A0A0A0MTF0;E9PN73;E9PI32;H0YET6	P46977;P46977-2	Dolichyl-diphosphooligosaccharide--protein glycosyltransferase subunit STT3A	STT3A
21.9271	21.8533	22.0001	22.1587	21.3958	21.9986	22.7871	22.9344	23.1717	22.8562	23.1987	23.4621			+	1.0303e-84	52646000	78	0.0105007	-1.32133	P47755;F8W9N7;C9JUG7;P47755-2;F8WED3	P47755;F8W9N7;C9JUG7;P47755-2	F-actin-capping protein subunit alpha-2	CAPZA2
21.8198	21.9092	22.2016	22.1741	22.0053	21.8674	22.3581	21.8621	22.4852	22.6182	22.3096	22.4574			+	1.0761e-49	44115000	46	0.0238444	-0.446102	P47756-2;P47756;B1AK85;B1AK87;B1AK88	P47756-2;P47756;B1AK85;B1AK87;B1AK88	F-actin-capping protein subunit beta	CAPZB
19.8112	20.198	20.3645	17.7842	20.7418	19.156	18.3061	17.5835	17.3188	16.7343	18.0745	18.3479				1.7938e-16	6106400	12	0.202018	1.50844	P47897-2;P47897;H7C0R3;C9JSG9;C9J165;F2Z2V6	P47897-2;P47897;H7C0R3	Glutamine--tRNA ligase	QARS
19.4069	19.5552	19.1362	19.3842	19.6355	19.3566	19.9252	19.3035	19.3469	19.8142	17.332	19.6397				2.9223e-14	6801400	11	0.546065	0.530132	P48507;P48507-2;D3DT44	P48507;P48507-2;D3DT44	Glutamate--cysteine ligase regulatory subunit	GCLM
21.2363	21.2527	21.4711	19.6214	20.9489	20.4963	17.3611	16.0472	16.5009	16.3941	17.6768	17.6091			+	1.1904e-25	11559000	21	0.00538403	3.12884	P48735-2;P48735;H0YL11	P48735-2;P48735	Isocitrate dehydrogenase [NADP], mitochondrial	IDH2
22.3345	22.5889	21.9218	22.1856	22.0897	21.97	16.5675	17.2708	16.9414	17.0665	18.0478	17.6117			+	1.5801e-23	28347000	33	0.00010098	4.50644	P49257	P49257	Protein ERGIC-53	LMAN1
25.6982	25.459	25.6825	25.8687	25.4821	25.6035	25.9575	25.4212	25.803	25.8684	25.8607	25.9557				0	532770000	517	0.108347	-0.243498	P49327;J3KTF0	P49327	Fatty acid synthase;[Acyl-carrier-protein] S-acetyltransferase;[Acyl-carrier-protein] S-malonyltransferase;3-oxoacyl-[acyl-carrier-protein] synthase;3-oxoacyl-[acyl-carrier-protein] reductase;3-hydroxyacyl-[acyl-carrier-protein] dehydratase;Enoyl-[acyl-carrier-protein] reductase;Oleoyl-[acyl-carrier-protein] hydrolase	FASN
25.0834	25.0889	25.0871	24.8023	24.2429	24.7155	24.8807	24.7011	24.9039	24.6004	24.4842	24.5987				1.1499e-170	275130000	183	0.891762	0.0258032	P49411;H3BNU3	P49411	Elongation factor Tu, mitochondrial	TUFM
19.6529	19.918	19.7214	20.1566	19.6455	19.238	20.6941	20.2405	20.9157	20.6552	20.7904	20.4604			+	4.5564e-45	10550000	27	0.0277334	-0.955303	P49419-2;P49419;F8VS02;P49419-4;P49419-3;H0YHM6;F8VVF2	P49419-2;P49419;F8VS02;P49419-4;P49419-3	Alpha-aminoadipic semialdehyde dehydrogenase	ALDH7A1
21.0901	21.1898	20.5528	21.8018	21.449	21.3022	19.761	19.9731	16.8054	19.7467	20.0473	20.1959			+	2.6166e-27	18933000	29	0.00156217	1.52105	P49721;A0A087WVV1	P49721;A0A087WVV1	Proteasome subunit beta type-2	PSMB2
21.3556	21.4493	20.7785	21.8666	21.5589	19.9808	16.9948	17.0275	16.4632	16.9366	18.4165	17.7262			+	2.2163e-12	16535000	17	0.00893399	3.44234	P49755;G3V2K7	P49755;G3V2K7	Transmembrane emp24 domain-containing protein 10	TMED10
21.2532	20.9671	20.7944	21.4081	21.0053	20.9628	21.6197	21.2829	22.1089	21.7276	21.5297	21.404				6.7355e-67	26215000	71	0.0656863	-0.428367	P49915;P49915-2	P49915;P49915-2	GMP synthase [glutamine-hydrolyzing]	GMPS
19.9516	19.2692	19.4703	23.7764	19.7139	21.5834	16.8628	16.1665	17.1393	17.2265	17.0036	16.4432			+	7.8771e-65	22437000	23	0.0159897	4.8001	P49916;P49916-2;K7ERZ5;K7EQB6;K7ENR9	P49916;P49916-2;K7ERZ5;K7EQB6	DNA ligase 3	LIG3
23.8251	24.364	24.7004	23.3176	23.6364	24.4388	16.5309	18.1645	17.0088	17.0955	18.6511	17.6026			+	1.1474e-99	103460000	73	0.000445945	6.01452	P50402;Q5HY57;F8WEQ1	P50402;Q5HY57	Emerin	EMD
21.2326	20.9834	21.6072	21.4055	21.1825	21.943	21.1509	21.1478	20.7027	21.395	21.2889	21.4315				3.809e-32	25693000	56	0.579116	0.138496	P50990-2;P50990;P50990-3;H7C4C8;H7C2U0	P50990-2;P50990;P50990-3;H7C4C8	T-complex protein 1 subunit theta	CCT8
19.1284	19.4515	19.4677	19.3964	19.2086	19.5273	18.6808	19.4957	17.3003	16.6103	19.5275	19.4203				9.5795e-15	5482500	22	0.421714	0.858078	P50991-2;P50991	P50991-2;P50991	T-complex protein 1 subunit delta	CCT4
17.3531	19.7005	16.5717	22.0851	19.6244	19.8343	17.1869	17.1831	17.1685	17.7548	17.896	18.6289			+	3.665e-20	8209200	8	0.0437999	2.42134	P51116;I3L1Z2	P51116	Fragile X mental retardation syndrome-related protein 2	FXR2
22.2296	22.904	22.3054	21.9044	22.3471	21.5485	17.0602	16.3589	16.6806	17.0101	18.1173	16.3765			+	4.9025e-21	30370000	42	0.00103667	4.76534	P51571;A6NLM8	P51571;A6NLM8	Translocon-associated protein subunit delta	SSR4
22.8993	23.4974	22.1521	22.3781	23.0184	17.363	17.343	16.8027	17.8315	17.3559	18.376	18.237				8.9099e-44	41395000	21	0.181981	2.9302	P51572;P51572-2;C9JSP1;C9JQ75;C9J0M4;C9JMD7;C9JM14	P51572;P51572-2;C9JSP1;C9JQ75;C9J0M4;C9JMD7	B-cell receptor-associated protein 31	BCAP31
24.6119	24.3592	24.0575	24.228	24.4248	24.3502	21.9148	22.8114	22.9173	22.0212	23.0189	22.4435			+	1.2591e-83	149420000	85	0.00335816	1.83978	P52272-2;P52272;A0A087X0X3;M0R019;M0R2T0;M0R0N3;M0QY96;M0R2I7;M0QYQ7;M0QZM1;M0QYL3;M0R0Y6	P52272-2;P52272;A0A087X0X3;M0R019	Heterogeneous nuclear ribonucleoprotein M	HNRNPM
20.2616	20.3215	20.7674	21.6294	20.4292	20.9545	19.4368	19.8745	19.9312	19.6925	17.644	18.25			+	1.9764e-74	13567000	31	0.024071	2.47557	P52292;J3QLL0;J3KS65	P52292	Importin subunit alpha-1	KPNA2
23.4443	23.1826	23.8586	23.5064	23.1249	23.3253	23.102	22.5924	22.1791	22.3613	22.409	22.3928			+	5.0024e-132	90227000	100	0.00110766	0.93114	P52597	P52597	Heterogeneous nuclear ribonucleoprotein F;Heterogeneous nuclear ribonucleoprotein F, N-terminally processed	HNRNPF
18.6772	18.872	17.8706	18.1845	18.6494	18.9024	17.2152	16.6657	17.0827	17.728	17.6466	18.1091			+	3.2464e-12	2144500	8	0.0417161	0.750854	P52701-4;P52701-3;P52701;A0A087WWJ1;P52701-2;A0A087WYT6	P52701-4;P52701-3;P52701;A0A087WWJ1;P52701-2	DNA mismatch repair protein Msh6	MSH6
23.0363	23.0238	23.3785	23.109	22.6946	22.843	24.1085	24.2855	24.3202	23.9776	24.5595	24.578			+	1.1828e-122	116840000	143	0.00299643	-1.48952	P52907	P52907	F-actin-capping protein subunit alpha-1	CAPZA1
19.4866	18.7366	18.7744	21.9454	19.4098	19.7191	16.7418	16.3209	17.4304	18.0979	17.76	16.2739			+	6.245e-26	8057600	13	0.0378233	2.98085	P53350;I3L2H5;I3L309;I3L387	P53350	Serine/threonine-protein kinase PLK1	PLK1
18.3203	18.316	19.394	18.5029	18.4129	19.2689	17.8584	18.4693	18.5613	16.6807	18.8163	16.2502				5.3632e-11	3137800	9	0.152534	1.47915	P53367-2;P53367;B4DS69	P53367-2;P53367;B4DS69	Arfaptin-1	ARFIP1
21.3162	20.3468	21.4465	20.251	20.531	20.1395	20.602	17.0022	21.3615	18.3332	16.4889	16.385			+	3.2217e-29	14068000	29	0.00732055	3.23809	P53384-2;P53384;I3L3A0;I3L531;I3L518	P53384-2;P53384	Cytosolic Fe-S cluster assembly factor NUBP1	NUBP1
21.5197	20.9933	22.4568	21.5766	21.2244	21.3045	22.0364	21.2597	22.0063	21.5214	20.9996	21.0634				1.2241e-59	31774000	50	0.42523	0.173737	P53396-2;P53396;P53396-3;K7ESG8	P53396-2;P53396;P53396-3	ATP-citrate synthase	ACLY
18.1256	17.6735	22.4284	16.751	16.5664	22.4713	17.1319	16.8707	20.1517	17.5758	17.6376	19.254				7.8926e-65	8800300	28	0.837635	0.440474	P53618;E9PP73	P53618;E9PP73	Coatomer subunit beta	COPB1
22.4609	22.0707	22.1639	21.5271	22.1995	21.8234	22.1339	22.0868	22.3172	22.0054	22.085	21.7911				2.1752e-93	43674000	94	0.631895	-0.110521	P54136;P54136-2;E5RJM9;E5RH09	P54136;P54136-2	Arginine--tRNA ligase, cytoplasmic	RARS
20.2328	19.9185	20.0301	18.9234	19.0094	18.5925	20.5548	20.6165	20.323	19.0969	19.7012	17.1725				5.0761e-21	8147800	24	0.822662	0.184928	P54886-2;P54886	P54886-2;P54886	Delta-1-pyrroline-5-carboxylate synthase;Glutamate 5-kinase;Gamma-glutamyl phosphate reductase	ALDH18A1
20.748	19.6738	23.6577	19.9722	16.5209	22.4503	19.9415	18.7166	19.4352	17.7978	18.6543	19.5133				1.0983e-63	22490000	28	0.608597	0.992647	P55060-3;P55060;P55060-4;P55060-2	P55060-3;P55060;P55060-4	Exportin-2	CSE1L
22.0692	22.7885	20.5983	22.118	22.2518	20.9735	18.9375	17.1643	17.8046	18.0573	19.2509	17.5902			+	2.6191e-63	26335000	46	0.00552876	3.48168	P55072;C9JUP7;C9IZA5	P55072	Transitional endoplasmic reticulum ATPase	VCP
22.581	22.2408	24.1634	21.9783	23.0667	22.8586	21.0784	20.4323	20.9248	19.8356	19.762	20.6481			+	2.7387e-75	50949000	69	0.00431851	2.55263	P56192;P56192-2;H0YHV5;H0YIC2;F8VS26;F8W0M7;F8W0S4;F8VZZ9;F5H2V6;H0YIP0;F8VPL7;H0YHL6;H0YI94;H0YI27	P56192;P56192-2	Methionine--tRNA ligase, cytoplasmic	MARS
18.9987	16.3857	17.637	17.103	16.3686	17.5979	20.0737	19.1763	19.108	19.9481	19.3797	19.5214			+	0.00013577	4050500	7	0.00280738	-2.59325	P56545;Q5SQP8;P56545-2	P56545;Q5SQP8;P56545-2	C-terminal-binding protein 2	CTBP2
21.9107	22.0338	20.7902	21.6587	21.9953	20.1505	17.4693	17.0316	18.1765	17.3231	16.4228	16.6829			+	2.7899e-13	19127000	9	0.00206808	4.45859	P57088;D6RAA6;H0Y8N0	P57088;D6RAA6	Transmembrane protein 33	TMEM33
24.7563	24.9117	25.8522	25.3787	24.2879	24.8363	25.2105	25.1581	25.221	24.8486	24.6235	25.1958				2.756e-114	341880000	163	0.884765	-0.0549959	P60709;P63261;I3L4N8;I3L3I0;I3L1U9;Q5T8M7;Q6S8J3;G5E9R0;E7EVS6;P63267-2;C9JTX5;C9JZR7;K7EM38;I3L3R2;J3KT65;A5A3E0;C9JUM1;P0CG38;F8WCH0;Q9BYX7;P0CG39	P60709;P63261;I3L4N8	Actin, cytoplasmic 1;Actin, cytoplasmic 1, N-terminally processed;Actin, cytoplasmic 2;Actin, cytoplasmic 2, N-terminally processed	ACTB;ACTG1
21.3639	21.2506	21.0717	21.8177	21.0461	21.1381	20.7344	20.6294	20.058	20.2063	20.2701	20.7726			+	2.0415e-23	21726000	36	0.0385063	0.917611	P60842;J3QR64;J3KTB5;J3QL43;J3QS69;J3KT12;P60842-2;E7EQG2;Q14240;Q14240-2;J3QKZ9;J3QLN6;J3KS25;J3KT04;J3KS93;E7EMV8;J3KSN7;J3KTN0;J3KSZ0	P60842;J3QR64;J3KTB5;J3QL43;J3QS69;J3KT12;P60842-2;E7EQG2;Q14240;Q14240-2;J3QKZ9;J3QLN6;J3KS25	Eukaryotic initiation factor 4A-I;Eukaryotic initiation factor 4A-II	EIF4A1;EIF4A2
24.5242	24.5162	23.8035	24.6152	24.3175	23.8084	24.4613	24.5789	24.2552	24.2369	24.6622	24.8603				5.8038e-16	199290000	46	0.319436	-0.339433	P60866;P60866-2;E5RJX2;E5RIP1;G3XAN0	P60866;P60866-2;E5RJX2;E5RIP1	40S ribosomal protein S20	RPS20
19.5818	19.2655	19.9505	20.2801	19.8704	19.9774	20.5595	20.5865	20.6107	20.2843	20.6231	20.9804				1.4904e-24	10867000	34	0.0673864	-0.586634	P60891;B1ALA9;P60891-2;P11908;P11908-2;B7ZB02;B1ALA7;H7C540;P21108;A6NMS2;D3YTJ7	P60891;B1ALA9;P60891-2;P11908;P11908-2;B7ZB02	Ribose-phosphate pyrophosphokinase 1;Ribose-phosphate pyrophosphokinase 2	PRPS1;PRPS2
21.5608	21.074	21.5342	21.9167	21.1356	21.9042	22.1123	21.4669	21.6122	21.6888	21.7549	22.2296				3.2074e-21	33442000	24	0.483048	-0.23895	P60981;P60981-2;F6RFD5	P60981;P60981-2;F6RFD5	Destrin	DSTN
20.7022	20.5739	23.3246	20.3008	20.9618	22.3316	19.7201	19.4047	20.9874	17.3256	18.2661	17.601			+	3.8247e-23	21193000	22	0.00628148	3.46717	R4GMT0;P61163;P42025	R4GMT0;P61163	Alpha-centractin	ACTR1A
23.3521	23.1558	21.835	22.6732	23.5728	22.6912	19.3985	20.156	19.7027	19.5863	20.2988	19.9851			+	2.4007e-13	51244000	21	0.0011187	3.02231	P61353;K7ELC7;K7EQQ9;K7ERY7	P61353;K7ELC7;K7EQQ9	60S ribosomal protein L27	RPL27
20.2493	19.9123	16.7958	20.2143	19.8104	20.3481	19.9044	20.3624	19.9838	20.2849	20.5324	19.989				9.2893e-15	10216000	21	0.556295	-0.144512	P61962;P61962-2;A0A087WWI6	P61962	DDB1- and CUL4-associated factor 7	DCAF7
22.0771	21.8057	21.9672	23.0757	21.9742	22.2673	23.0185	21.809	22.3682	22.6015	22.3536	22.5811				1.0606e-96	56464000	79	0.839949	-0.073	P61978;P61978-2;Q5T6W5;P61978-3;Q5T6W2;Q5T6W1;S4R359;S4R457	P61978;P61978-2;Q5T6W5;P61978-3;Q5T6W2	Heterogeneous nuclear ribonucleoprotein K	HNRNPK
18.9185	19.0539	19.0305	19.0592	18.9276	19.1287	17.8323	19.4078	16.7514	19.7011	19.3025	17.6359				8.1843e-08	4708800	15	0.815097	0.158644	P62081;B5MCP9	P62081;B5MCP9	40S ribosomal protein S7	RPS7
22.3779	22.1963	21.529	21.6172	21.4418	21.8846	21.0207	20.8626	21.5506	20.3605	20.8243	20.3405			+	2.0916e-80	31300000	75	0.00502672	1.13945	P62136;P62136-2;E9PMD7;P62136-3	P62136;P62136-2;E9PMD7;P62136-3	Serine/threonine-protein phosphatase PP1-alpha catalytic subunit;Serine/threonine-protein phosphatase	PPP1CA
20.0961	20.083	20.6407	19.3032	19.7928	20.6787	18.1931	16.54	18.4132	17.4394	18.2789	16.8306			+	1.4297e-26	6739600	14	0.0143652	2.40863	P62191-2;P62191;G3V4X1	P62191-2;P62191	26S protease regulatory subunit 4	PSMC1
24.2565	23.9657	23.458	24.1158	24.8211	24.8367	20.7318	22.0167	21.7093	20.1069	22.2666	22.193			+	1.5778e-69	132110000	75	0.0147385	3.06902	P62241;Q5JR95	P62241;Q5JR95	40S ribosomal protein S8	RPS8
20.7853	21.3412	20.4443	22.6511	21.4037	22.0803	16.8105	20.8583	17.6515	21.3021	21.1645	20.2669				4.0121e-15	26886000	23	0.0795982	1.13386	P62244;I3L3P7;I3L246;H3BN98;H3BVC7;H3BV27;H3BT37;I3L303	P62244;I3L3P7;I3L246;H3BN98	40S ribosomal protein S15a	RPS15A
24.4249	24.1904	23.9359	24.6677	24.4681	24.1108	22.298	23.423	23.1343	23.7033	23.3832	23.5962			+	3.1427e-23	158280000	65	0.0104702	0.854648	P62249;M0R210;M0R3H0;A0A087WZ27;M0R1M5;M0QX76;Q6IPX4	P62249;M0R210;M0R3H0;A0A087WZ27;M0R1M5	40S ribosomal protein S16	RPS16
20.2605	20.8543	20.9768	20.7007	20.5311	21.4104	21.3721	21.2272	21.8036	20.9149	18.1394	21.52				5.5544e-26	18784000	29	0.556284	0.689334	P62258;P62258-2;K7EM20;B4DJF2;I3L3T1;K7EIT4;I3L0W5	P62258;P62258-2;K7EM20	14-3-3 protein epsilon	YWHAE
17.3017	21.7591	21.7438	22.3931	21.8099	21.1401	18.4228	21.6691	21.6382	21.7303	21.5676	17.129				3.3325e-14	31401000	22	0.35009	1.63873	P62263;E5RH77;H0YB22	P62263;E5RH77;H0YB22	40S ribosomal protein S14	RPS14
22.1684	21.6166	21.8181	22.2199	22.0639	22.8934	20.1481	17.6996	17.8748	16.1644	16.3211	17.6696			+	2.6261e-23	28463000	37	0.000468277	5.67401	P62266;D6RD47;D6RDJ2;D6RIX0;D6R9I7	P62266;D6RD47	40S ribosomal protein S23	RPS23
25.8171	25.7315	25.0916	24.8882	25.5574	24.6041	23.2558	23.8406	23.8203	24.2907	23.6372	23.5284			+	1.0093e-53	324840000	94	0.0316227	1.19778	P62269;J3JS69	P62269	40S ribosomal protein S18	RPS18
20.3121	19.5157	18.7538	19.8417	19.5579	20.0483	17.6838	18.9519	18.1356	17.3166	16.2977	16.7562			+	1.6848e-06	5773400	13	0.000759558	3.0258	P62277;J3KMX5	P62277;J3KMX5	40S ribosomal protein S13	RPS13
23.1815	22.6493	23.2389	23.9936	23.1407	24.6581	17.9004	21.3465	21.1749	21.8486	21.7292	18.4342				2.3774e-22	84736000	34	0.053398	3.26014	P62280;M0QZC5;M0R1H5;M0R1H6	P62280;M0QZC5	40S ribosomal protein S11	RPS11
18.7539	19.0173	18.5737	16.622	19.7686	17.6708	18.1535	16.9451	17.3974	18.3364	16.4312	17.6535				0.0016229	2639900	2	0.639279	0.546753	P62316;K7EJB5;K7ERG4;P62316-2	P62316;K7EJB5;K7ERG4;P62316-2	Small nuclear ribonucleoprotein Sm D2	SNRPD2
25.1059	24.8584	23.259	23.8187	25.5417	23.6211	18.8283	21.283	19.2805	16.0982	20.7912	19.3296			+	1.2119e-66	155810000	78	0.0210415	5.5875	P62424;Q5T8U3;Q5T8U2	P62424;Q5T8U3;Q5T8U2	60S ribosomal protein L7a	RPL7A
23.497	21.5844	23.5633	23.0008	22.4681	22.769	23.7461	22.1273	22.3726	22.6579	22.1236	22.8086				7.5437e-119	76735000	57	0.450898	0.215963	P62633-8;P62633-4;P62633-5;P62633-6	P62633-8;P62633-4;P62633-5;P62633-6	Cellular nucleic acid-binding protein	CNBP
22.1448	22.4939	21.8763	23.4606	23.2263	24.1625	20.2435	21.3771	20.5304	22.0684	21.5789	22.0362			+	6.6205e-57	65700000	44	0.00593565	1.72199	P62701;A6NH36;Q8TD47;C9JEH7;P22090	P62701	40S ribosomal protein S4, X isoform	RPS4X
22.2095	21.8945	21.7166	22.1065	23.1488	22.8954	17.4372	17.2955	17.4	17.947	17.2115	20.3969			+	9.2553e-36	33540000	17	0.0143124	4.19846	P62753;A2A3R5;A2A3R7	P62753;A2A3R5	40S ribosomal protein S6	RPS6
22.9179	22.7213	24.7216	22.5219	22.1279	23.9878	21.1989	22.7	17.5143	21.3712	24.4281	17.297				2.3615e-21	73363000	40	0.437069	1.84712	P62805	P62805	Histone H4	HIST1H4A
24.8433	24.3169	24.6258	24.1723	24.5522	23.8171	22.3463	23.0285	22.3761	23.3696	23.2846	18.7189				1.4755e-29	168460000	50	0.198224	2.38948	P62829;J3KT29;J3KTJ3;C9JD32;B9ZVP7;J3QQT9	P62829;J3KT29;J3KTJ3;C9JD32	60S ribosomal protein L23	RPL23
21.1209	17.7716	21.2269	21.9787	21.2455	22.0609	17.4397	21.4535	16.2323	22.3054	17.6252	17.347				1.423e-17	23299000	21	0.176694	2.66913	P62851	P62851	40S ribosomal protein S25	RPS25
23.1273	22.7959	23.1966	22.5789	23.4839	23.2822	20.4673	17.6725	17.3909	17.9599	16.7264	21.3661			+	9.5435e-25	56614000	20	0.0350864	4.43089	P62854;Q5JNZ5	P62854;Q5JNZ5	40S ribosomal protein S26;Putative 40S ribosomal protein S26-like 1	RPS26;RPS26P11
22.3807	22.4257	23.1026	22.7825	22.4337	23.0295	22.7363	21.8376	21.7107	22.1249	22.1411	23.1847				5.0135e-15	62771000	24	0.534984	0.264989	P62857	P62857	40S ribosomal protein S28	RPS28
24.9929	24.641	23.3725	24.0008	24.9866	23.6135	20.7377	22.301	20.7955	20.872	21.8862	22.0073			+	4.2066e-41	139640000	44	0.00867734	2.61178	P62906	P62906	60S ribosomal protein L10a	RPL10A
23.0867	23.3588	22.8891	24.6899	23.3569	24.0863	23.1441	23.6449	23.0146	23.7451	23.4591	23.9194				7.7728e-56	129910000	91	0.45596	0.336472	P62913;P62913-2;Q5VVC8;Q5VVC9	P62913;P62913-2;Q5VVC8;Q5VVC9	60S ribosomal protein L11	RPL11
24.1636	23.8859	23.0126	23.4475	24.1476	23.5362	20.4005	21.773	20.7048	20.7638	21.5846	20.9875			+	1.7875e-33	94044000	40	0.00139546	2.59847	P62917;E9PKZ0;E9PKU4;G3V1A1;E9PP36	P62917;E9PKZ0;E9PKU4;G3V1A1	60S ribosomal protein L8	RPL8
24.3742	23.9914	24.0486	24.383	23.7014	24.3483	24.8147	23.8012	24.1952	24.4392	24.4209	24.3504				1.1285e-48	195790000	112	0.310288	-0.259188	P62937;P62937-2;F8WE65;C9J5S7;E5RIZ5;Q9Y536;F5H284;A0A075B767;A0A075B759	P62937;P62937-2;F8WE65;C9J5S7	Peptidyl-prolyl cis-trans isomerase A;Peptidyl-prolyl cis-trans isomerase A, N-terminally processed;Peptidyl-prolyl cis-trans isomerase	PPIA
23.2327	23.6544	22.7066	23.6534	23.8022	23.0241	23.5507	24.1268	24.3606	23.6737	24.4677	23.9734				3.3631e-35	121670000	55	0.176364	-0.545044	P62979;J3QS39;J3QTR3;F5H6Q2;P62987;F5GYU3;F5H2Z3;F5H265;B4DV12;F5H388;F5H747;F5GXK7;J3QKN0;Q5PY61;P0CG47;Q96C32;P0CG48;M0R1V7;A0A087WV77;M0R1M6;M0R2S1;J3QLP7;J3QRK5;J3QSA3;K7EMA8;F5GZ39;J3KSM4	P62979;J3QS39;J3QTR3;F5H6Q2;P62987;F5GYU3;F5H2Z3;F5H265;B4DV12;F5H388;F5H747;F5GXK7;J3QKN0;Q5PY61;P0CG47;Q96C32;P0CG48;M0R1V7;A0A087WV77;M0R1M6;M0R2S1;J3QLP7;J3QRK5	Ubiquitin-40S ribosomal protein S27a;Ubiquitin;40S ribosomal protein S27a;Ubiquitin-60S ribosomal protein L40;Ubiquitin;60S ribosomal protein L40;Polyubiquitin-B;Ubiquitin;Polyubiquitin-C;Ubiquitin	RPS27A;UBB;UBC;UBA52;UBBP4
24.5235	24.5434	25.8632	25.1872	25.3288	26.6615	17.5507	18.0472	18.4164	17.8199	17.636	17.7442			+	8.7295e-57	250470000	75	7.17e-05	7.99247	P62995-3;P62995;H7BXF3;H7C2L4	P62995-3;P62995;H7BXF3	Transformer-2 protein homolog beta	TRA2B
23.1893	22.9337	23.3389	23.7777	22.7365	23.3104	24.0623	23.2222	24.3994	23.7397	23.5581	23.5571				2.5104e-77	111550000	77	0.326065	-0.343473	P63151;P63151-2;E5RIY1;E5RFR9;Q66LE6;Q00005-6;Q00005;Q00005-2;Q00005-3;Q00005-4;Q00005-5;Q00005-7;E5RHQ2;E5RJV2;F5GXJ6;H0YB06;Q9Y2T4-3;Q9Y2T4-4;Q9Y2T4-2;Q9Y2T4	P63151;P63151-2	Serine/threonine-protein phosphatase 2A 55 kDa regulatory subunit B alpha isoform	PPP2R2A
22.031	21.5779	22.0864	22.4993	22.108	22.3781	22.8538	22.7289	16.1656	15.9961	17.6705	17.6293			+	3.2642e-46	42298000	29	0.000749151	5.2298	P63167;F8VXL2;F8VRV5;F8VXI7;Q96FJ2	P63167;F8VXL2;F8VRV5	Dynein light chain 1, cytoplasmic	DYNLL1
23.6693	23.3024	22.226	23.0481	23.5999	22.5523	21.8038	22.5625	22.3016	22.7383	22.2932	22.2623				2.0976e-23	78464000	65	0.134456	0.63549	P63173;J3KT73;J3QL01;J3KSP2	P63173;J3KT73;J3QL01	60S ribosomal protein L38	RPL38
24.4594	24.1396	24.6178	25.3369	24.3988	24.9295	24.8827	24.3768	24.8162	24.4873	24.7817	25.1098				4.6583e-150	261210000	179	0.783971	0.0954889	P63244;J3KPE3;H0YAF8;D6RAC2;H0Y8W2;H0YAM7;D6RHH4;D6R9Z1;D6R9L0;D6REE5;D6RFX4;H0Y8R5;D6RF23;D6RBD0;D6RFZ9;D6RAU2;E9PD14;H0Y9P0;D6RHJ5;D6RGK8;D6R909;D6RDI0	P63244;J3KPE3;H0YAF8;D6RAC2;H0Y8W2;H0YAM7;D6RHH4;D6R9Z1;D6R9L0;D6REE5;D6RFX4	Guanine nucleotide-binding protein subunit beta-2-like 1	GNB2L1
22.0068	21.5123	22.3071	22.1339	20.993	22.0803	21.1193	21.0211	21.28	20.6534	21.3885	21.9785				3.3769e-34	33279000	48	0.499894	0.395566	P67775;P62714;P67775-2;E5RHC1;E5RFI3;E5RHP4;E7ESG8;H0YC23;H0YBN9	P67775;P62714;P67775-2;E5RHC1;E5RFI3;E5RHP4;E7ESG8	Serine/threonine-protein phosphatase 2A catalytic subunit alpha isoform;Serine/threonine-protein phosphatase 2A catalytic subunit beta isoform;Serine/threonine-protein phosphatase	PPP2CA;PPP2CB
23.3202	22.8354	23.4906	22.5672	23.7639	24.4125	16.3068	16.6113	18.0248	15.9726	16.8727	20.7943			+	1.4611e-135	65831000	45	0.0223959	5.70131	P67809;A0A087X1S2;H0Y449;C9J5V9;Q9Y2T7	P67809;A0A087X1S2;H0Y449	Nuclease-sensitive element-binding protein 1	YBX1
19.4806	19.0503	19.474	19.6725	18.9992	19.4249	20.4139	19.9334	20.7208	20.303	19.9	20.5239			+	6.57e-27	8478900	31	0.0308719	-0.87677	P68036;P68036-3;P68036-2	P68036;P68036-3;P68036-2	Ubiquitin-conjugating enzyme E2 L3	UBE2L3
28.8957	28.8019	28.8013	28.6468	28.4819	28.4841	29.2191	28.7744	28.9424	28.9032	28.7911	28.4541				4.7853e-145	4490600000	764	0.28728	-0.178532	P68104;P68104-2;A0A087WVQ9;Q5VTE0;A0A087WV01;Q05639;Q5JR01;A6PW80	P68104;P68104-2;A0A087WVQ9;Q5VTE0;A0A087WV01	Elongation factor 1-alpha 1;Putative elongation factor 1-alpha-like 3	EEF1A1;EEF1A1P5
30.286	30.1776	30.0945	29.5446	30.0702	29.3768	28.6101	28.6875	28.5661	28.1782	28.7929	27.9499			+	0	7816400000	1545	0.0142833	1.35688	P68363;P68363-2;F8VVB9;C9JDS9;F8VS66;F8VRZ4;F8VX09;F8VWV9;F8VRK0;F8W0F6;F8VXZ7	P68363;P68363-2	Tubulin alpha-1B chain	TUBA1B
29.5215	29.4046	29.4932	28.8242	29.3691	28.7539	28.2215	28.2793	28.2451	27.7339	28.1862	27.2977			+	0	5267800000	1157	0.0181077	1.24313	P68371;M0R2D3;M0QYM7;M0R042;M0R2T4;A0A075B724	P68371	Tubulin beta-4B chain	TUBB4B
18.2135	18.5261	18.6398	17.8884	17.3366	18.2855	17.4309	18.5392	18.0928	18.1598	18.28	17.5944				8.1978e-18	2495900	17	0.641291	-0.174566	Q5VU11;P78346;P78346-2;Q5VU10	Q5VU11;P78346;P78346-2;Q5VU10	Ribonuclease P protein subunit p30	RPP30
24.338	24.7983	26.0334	25.1553	24.7125	26.146	23.8434	22.2835	22.398	23.2918	21.4828	21.7366			+	0	257180000	339	0.0109682	3.16758	P78527;P78527-2;F5GX40;H0YG84	P78527;P78527-2	DNA-dependent protein kinase catalytic subunit	PRKDC
24.6086	23.8247	20.292	24.3987	25.2253	23.8289	18.4259	20.035	18.0377	16.1065	17.1683	16.5264			+	1.198e-139	123560000	90	0.000101838	7.88386	P82094;P82094-2;A0A0A0MTG4;F8WF45	P82094;P82094-2;A0A0A0MTG4;F8WF45	TATA element modulatory factor	TMF1
19.5463	19.3278	20.3062	17.939	19.3957	20.0948	16.2422	18.2857	17.897	16.8892	17.704	16.8972			+	4.5536e-24	4034500	21	0.045533	1.9797	Q00577	Q00577	Transcriptional activator protein Pur-alpha	PURA
20.0284	17.0378	20.6723	21.4042	20.2354	21.78	18.046	17.5182	16.063	17.3042	16.799	16.3168			+	4.2359e-66	9740200	13	0.00135993	4.33319	Q00839-2;Q00839	Q00839-2;Q00839	Heterogeneous nuclear ribonucleoprotein U	HNRNPU
20.81	18.9634	24.8628	20.6685	19.2617	24.3208	21.4107	17.7432	22.4866	16.4026	18.4614	23.4237				1.0338e-228	52426000	63	0.48274	1.98775	Q01813;Q01813-2;B1APP8;B1APP6;Q5VSR5;H0Y757;V9GYV7;V9GY25;H0Y3Y3	Q01813;Q01813-2	6-phosphofructokinase type C	PFKP
18.8038	18.7985	16.895	16.4223	17.5738	18.6386	20.5131	20.7046	20.4607	19.6962	19.2973	20.3065			+	4.8994e-21	5606500	16	0.0343221	-2.22178	Q02413	Q02413	Desmoglein-1	DSG1
24.4416	23.0456	22.8572	22.7819	25.0995	23.5662	19.3449	21.4963	20.8745	17.315	21.1547	20.4697			+	8.4163e-36	96158000	54	0.0378023	4.16938	Q02878;F8VZ45;U3KQR5;F8VR69;F8VZA3;F8VWR1;F8VU16	Q02878	60S ribosomal protein L6	RPL6
18.8918	19.7803	18.7878	18.6196	17.6475	16.0176	18.0586	18.0061	16.0394	17.3497	17.688	17.8539				1.5295e-20	2349800	9	0.806577	-0.202308	Q03518	Q03518	Antigen peptide transporter 1	TAP1
27.1543	27.805	27.2896	27.1075	26.6842	26.8086	17.922	17.2622	19.0856	16.5494	17.3347	17.7007			+	2.7369e-180	897380000	123	1.16816e-05	9.67181	Q04837;E7EUY5;C9K0U8	Q04837;E7EUY5;C9K0U8	Single-stranded DNA-binding protein, mitochondrial	SSBP1
16.5865	17.9234	16.1219	20.5488	18.6251	17.9902	20.8133	20.6653	20.5211	21.2538	18.7435	20.4818				5.874e-28	10163000	22	0.359662	-1.10504	Q06124-2;Q06124;Q06124-3;H0YF12	Q06124-2;Q06124;Q06124-3	Tyrosine-protein phosphatase non-receptor type 11	PTPN11
19.6161	18.9004	19.4268	19.1967	18.8127	19.1082	19.8526	18.9424	20.0482	19.782	17.3844	19.5846				2.1916e-09	6267500	17	0.882656	0.122218	Q06203;D6RE15;D6RCC8	Q06203	Amidophosphoribosyltransferase	PPAT
22.7152	22.4805	22.8494	22.0721	22.1931	21.8495	22.835	23.1002	22.8828	22.5486	22.7642	22.5972			+	7.7266e-64	58054000	105	0.00754784	-0.598442	Q06210-2;Q06210	Q06210-2;Q06210	Glutamine--fructose-6-phosphate aminotransferase [isomerizing] 1	GFPT1
26.0388	26.4219	26.4225	27.825	26.6479	27.9671	27.83	27.6337	26.8691	28.0569	28.3396	28.7066				1.0505e-63	1803900000	276	0.1249	-0.88768	Q06830;A0A0A0MSI0;A0A0A0MRQ5	Q06830;A0A0A0MSI0	Peroxiredoxin-1	PRDX1
24.7311	25.6987	24.2096	24.0726	24.8236	23.4639	16.1426	17.2648	16.1741	16.8459	17.7779	16.7146			+	4.538e-189	157670000	106	0.000170722	7.00725	Q07065	Q07065	Cytoskeleton-associated protein 4	CKAP4
20.4007	17.1173	20.8796	21.2567	20.2792	21.6825	19.6682	17.38	20.6383	19.9628	19.9189	17.0028				2.9698e-19	12874000	24	0.118186	2.11129	Q07666;Q07666-3;Q07666-2	Q07666;Q07666-3;Q07666-2	KH domain-containing, RNA-binding, signal transduction-associated protein 1	KHDRBS1
19.5914	19.4261	19.869	21.1292	19.7627	20.3309	16.1197	16.0883	16.9611	17.3832	17.664	16.5506			+	6.9587e-31	6986600	22	0.0034669	3.20835	Q08211;Q08211-2	Q08211	ATP-dependent RNA helicase A	DHX9
19.767	19.6284	19.1879	19.6783	20.2599	17.2563	16.2503	17.2556	17.3784	16.4754	17.6294	16.5306				1.1774e-10	5082100	9	0.0925956	2.18636	Q08380;K7ESM3;K7EKQ5;K7EP36;K7ES75;K7EN99;K7ERZ6;K7EJY8;K7EJD3	Q08380;K7ESM3;K7EKQ5;K7EP36	Galectin-3-binding protein	LGALS3BP
19.5118	20.1886	20.5637	20.2375	20.1629	21.2359	17.0139	18.2889	16.4718	18.143	16.5713	17.0677			+	5.8385e-29	10292000	19	0.00475138	3.28476	Q09161;X6R941;F2Z2T1	Q09161	Nuclear cap-binding protein subunit 1	NCBP1
26.4238	25.8079	26.5838	27.089	26.4856	27.4033	17.4188	16.0211	17.3892	17.3672	16.9387	16.7298			+	0	627340000	329	6.96414e-06	9.98074	Q12888;Q12888-2;A6NNK5;Q12888-3;C9JXV0;H7BZY0;H7C3N7;M0R142;H7C495;H7C151	Q12888;Q12888-2;A6NNK5;Q12888-3	Tumor suppressor p53-binding protein 1	TP53BP1
19.6746	19.6069	20.2705	17.7991	20.3192	19.6903	16.5392	17.8944	17.4241	17.0128	16.3636	15.9519			+	3.1371e-09	5172600	10	0.025904	2.82672	Q12904;Q12904-2;D6R937	Q12904;Q12904-2	Aminoacyl tRNA synthase complex-interacting multifunctional protein 1;Endothelial monocyte-activating polypeptide 2	AIMP1
20.4464	20.1398	20.6376	20.3682	20.3335	20.4585	20.8348	19.5182	20.0601	20.4764	20.3427	17.7553				1.21e-18	13706000	21	0.385905	0.861927	Q13057;Q13057-2;K7EP09;K7EPT0;K7ESK6;K7ES73;K7EN91;K7EQ60	Q13057;Q13057-2	Bifunctional coenzyme A synthase;Phosphopantetheine adenylyltransferase;Dephospho-CoA kinase	COASY
20.6588	20.4362	21.2668	21.0236	20.4766	21.3494	20.5164	17.9074	20.0989	20.2873	20.2285	16.9323				1.7945e-68	14737000	32	0.18862	1.80052	Q13148;A0A087WX29;B1AKP7;G3V162;A0A087X260;A0A087WYY0;A0A087WXQ5;K7EJM5;A0A087WV68;K7EN94;Q13148-4;A0A087WW61;A0A087WX67;A0A087WXV3;A0A087WZM1;K7EJ99;A0A0A0MSV7;A0A087WYE7;A0A087WZC9	Q13148;A0A087WX29;B1AKP7;G3V162;A0A087X260;A0A087WYY0;A0A087WXQ5;K7EJM5;A0A087WV68;K7EN94;Q13148-4	TAR DNA-binding protein 43	TARDBP
20.3358	19.9057	20.2766	18.8054	20.4634	19.5616	17.4293	17.7656	20.3842	18.4259	17.8865	18.5579				1.4226e-16	6775100	18	0.0645434	1.32002	Q13155;A8MU58;F8W950	Q13155;A8MU58;F8W950	Aminoacyl tRNA synthase complex-interacting multifunctional protein 2	AIMP2
21.4057	20.6927	20.7524	20.0961	20.592	19.7666	21.725	21.5823	21.0742	20.7297	21.1499	20.7474				6.8277e-49	18830000	43	0.0588036	-0.724085	Q13162;H7C3T4;A6NG45;A6NJJ0	Q13162;H7C3T4	Peroxiredoxin-4	PRDX4
19.3066	20.0645	20.0102	19.0235	19.7913	19.7274	17.4632	15.9177	16.6193	17.0626	17.7348	19.2234				5.0732e-19	5345500	12	0.092367	1.50713	Q13200-2;Q13200-3;Q13200;H7C1H2	Q13200-2;Q13200-3;Q13200;H7C1H2	26S proteasome non-ATPase regulatory subunit 2	PSMD2
23.1583	23.5017	24.5976	24.2573	24.4198	25.5593	16.6824	15.8939	16.9175	17.4573	16.7578	17.7116			+	4.1131e-45	122380000	69	0.000118153	7.43655	Q13242;H0YIB4;S4R3G0	Q13242;H0YIB4;S4R3G0	Serine/arginine-rich splicing factor 9	SRSF9
21.8133	20.5051	21.9366	20.9058	21.0678	21.4617	21.2736	20.7211	21.986	20.2461	20.3565	18.2076				4.6811e-109	20780000	45	0.0982421	1.54168	Q13263-2;Q13263;M0R0K9;M0R2I3;M0R3C0	Q13263-2;Q13263;M0R0K9	Transcription intermediary factor 1-beta	TRIM28
23.5498	23.4817	24.3185	24.2633	24.1313	24.8435	19.4729	19.4673	19.9739	20.1697	19.5308	20.183			+	2.0154e-175	108590000	66	0.000131332	4.45152	Q13310;Q13310-3;B1ANR0;Q13310-2;H0Y5F5;H0YEU6;B1ANR1;H0YEQ8;H0YCC8;H0Y6X6;P0CB38	Q13310;Q13310-3;B1ANR0;Q13310-2;H0Y5F5	Polyadenylate-binding protein 4	PABPC4
16.2816	16.6202	19.1014	20.436	19.4598	19.774	16.9717	16.0296	17.4578	17.3431	17.0433	18.1538			+	6.8367e-24	4264100	10	0.00564511	2.37653	Q13501;Q13501-2;E7EMC7;D6RBF1;C9J6J8;E9PFW8;E3W990	Q13501;Q13501-2;E7EMC7	Sequestosome-1	SQSTM1
19.6684	19.1316	19.6412	17.0701	19.9915	19.286	17.4959	16.8226	16.545	17.3084	16.5953	17.4322				3.41e-23	3732300	11	0.142885	1.67056	Q13813-3;Q13813;Q13813-2	Q13813-3;Q13813;Q13813-2	Spectrin alpha chain, non-erythrocytic 1	SPTAN1
18.7991	18.9939	19.1126	19.6044	18.9246	19.1209	18.9843	17.2431	18.4475	18.5364	16.5755	18.8779				9.9036e-19	4724200	14	0.176951	1.22006	Q13838;Q13838-2;Q5STU3;H0Y400;F6QYI9;F6S4E6;A0A0A0MT12;F6TRA5;F6WLT2;K7ENP6;F6QWI5;K7EL56;K7EIL8;F6U6E2;K7EN69;F6S2B7;F6SXL5;K7EN25;K7EPJ3;F6UJC5	Q13838;Q13838-2;Q5STU3;H0Y400	Spliceosome RNA helicase DDX39B	DDX39B
19.0803	21.6145	22.5781	25.2443	22.2145	25.6841	16.6103	16.3296	18.2218	16.2471	17.1076	17.4938			+	1.8856e-163	98564000	51	0.0029648	7.43147	Q14151;Q14151-2;K7EQU4;K7ERX3	Q14151	Scaffold attachment factor B2	SAFB2
20.7563	20.358	20.1869	20.9838	20.2181	19.9891	21.0319	21.1339	20.318	20.6317	20.6247	21.0583				5.4734e-41	16321000	21	0.323884	-0.374526	Q14195;Q14195-2;H0YBT4;H0YB87;D6RF19;Q14117	Q14195;Q14195-2;H0YBT4	Dihydropyrimidinase-related protein 3	DPYSL3
21.5149	21.5906	24.7898	19.2157	22.3569	24.0858	18.2372	20.2076	17.4417	16.6156	16.7728	20.9485				9.9151e-230	49725000	95	0.133839	3.77382	Q14204;H0YJ21	Q14204	Cytoplasmic dynein 1 heavy chain 1	DYNC1H1
16.6216	17.692	16.9788	17.9499	15.9776	16.6237	19.3256	18.8981	19.5947	19.5785	16.0022	18.0358				8.2637e-37	3510800	10	0.437958	-1.02181	Q14247-3;Q14247;Q14247-2;H0YEV2;H0YCD9;E9PKG3;E9PP90	Q14247-3;Q14247;Q14247-2;H0YEV2;H0YCD9	Src substrate cortactin	CTTN
19.9025	19.8343	19.7635	19.998	19.7875	19.5128	17.4803	20.1819	17.0854	19.5433	20.3491	16.7003				1.8243e-70	8286500	20	0.464162	0.901885	Q14258	Q14258	E3 ubiquitin/ISG15 ligase TRIM25	TRIM25
21.3068	21.452	20.4359	20.6027	20.7019	20.0804	17.1346	17.254	18.5064	16.0388	17.7889	16.5312			+	3.8287e-25	10709000	16	0.0027069	3.67542	Q14318;Q14318-2;U3KQ64;A0A0A0MTJ1;Q14318-3;U3KQI1;M0R2K9	Q14318;Q14318-2;U3KQ64;A0A0A0MTJ1;Q14318-3;U3KQI1	Peptidyl-prolyl cis-trans isomerase FKBP8	FKBP8
19.929	20.4566	19.5584	19.6053	19.8477	20.0462	18.5132	17.2891	17.1354	17.5663	16.9735	17.65			+	7.2965e-29	5837600	18	0.000603542	2.43648	Q14573;B7ZMI3;Q14643-4;Q14643-3;Q14643-8;Q14643-7;Q14643-5;Q14643-6;Q14643-2;Q14643	Q14573	Inositol 1,4,5-trisphosphate receptor type 3	ITPR3
25.2667	24.6717	25.2016	24.9088	25.6425	24.9393	17.1831	16.4783	17.5323	17.4141	18.584	16.7054			+	4.2966e-303	214130000	120	0.000221098	7.59569	Q14596;Q14596-2;B7Z5R6	Q14596;Q14596-2;B7Z5R6	Next to BRCA1 gene 1 protein	NBR1
20.3315	20.9061	20.5478	20.2499	20.185	19.9207	17.5682	16.7787	17.4175	16.4341	17.7455	17.0069			+	5.804e-29	7625500	15	0.00146974	3.05634	Q14683;G8JLG1;V9GY57;V9GYN9;H0Y7K8	Q14683;G8JLG1	Structural maintenance of chromosomes protein 1A	SMC1A
17.5014	18.7993	18.8552	19.6421	19.1719	19.4604	17.4568	17.3231	17.3826	16.7206	18.237	16.7022			+	2.9971e-18	3134500	7	0.0138449	2.2049	Q14694;Q14694-3;Q14694-2;H3BNL0;Q68D90;H3BQP1;H3BNA1;H3BVF1;J3KT19	Q14694;Q14694-3;Q14694-2	Ubiquitin carboxyl-terminal hydrolase 10	USP10
22.8214	23.1012	22.5396	22.6236	22.8108	21.9679	17.423	16.4034	16.3154	16.2712	18.1836	17.283			+	1.2224e-55	39550000	28	0.00101401	5.22152	Q14739;C9JXK0;C9JES9	Q14739;C9JXK0	Lamin-B receptor	LBR
19.323	20.2013	21.7576	20.0771	19.4676	21.4988	20.347	20.2278	20.8003	16.2513	20.5486	20.1534				1.0359e-33	13025000	38	0.414094	1.36343	Q14974;Q14974-2;J3KTM9;J3QR48;J3QRG4;J3QKQ5	Q14974;Q14974-2;J3KTM9	Importin subunit beta-1	KPNB1
21.5703	21.9943	20.4733	20.9426	21.6367	20.5781	16.3875	18.0929	16.6859	16.785	17.4687	17.968			+	8.5536e-28	15326000	21	0.00140209	3.64521	Q15006;H0YAS9;E5RGJ2	Q15006;H0YAS9	ER membrane protein complex subunit 2	EMC2
19.2106	19.518	19.1023	19.5257	19.8981	16.8193	16.747	17.3069	16.1059	16.4492	17.5298	18.4359				6.5493e-12	3723600	8	0.320952	1.27604	Q15008;Q15008-4;Q15008-3;Q15008-2;C9J7B7;C9J0E9;H7C531	Q15008;Q15008-4;Q15008-3;Q15008-2	26S proteasome non-ATPase regulatory subunit 6	PSMD6
20.962	21.0603	21.0961	20.1024	22.0133	17.5816	16.1842	16.9478	17.642	15.6762	18.0668	17.1674				3.7053e-17	12381000	11	0.115385	2.92898	Q15046;Q15046-2;H3BRC9;H3BVA8	Q15046;Q15046-2	Lysine--tRNA ligase	KARS
22.2119	22.9209	20.7872	20.8703	21.5172	20.4185	17.6746	18.6196	18.593	17.4683	16.7436	17.3678			+	4.7599e-37	21681000	19	0.000667206	3.7421	Q15125;C9J719;C9JJ78	Q15125;C9J719;C9JJ78	3-beta-hydroxysteroid-Delta(8),Delta(7)-isomerase	EBP
20.7668	20.4901	20.5928	20.7825	20.3275	20.7318	21.5741	21.7681	21.2882	21.682	21.5337	21.9793			+	1.7862e-16	22432000	39	0.00455768	-1.11772	Q15181;Q5SQT6	Q15181;Q5SQT6	Inorganic pyrophosphatase	PPA1
24.866	24.7368	25.3178	24.6713	24.3778	24.492	25.6058	25.052	25.7228	25.5527	25.0959	25.164			+	3.4457e-138	336030000	126	0.0103188	-0.757183	Q15365;F8VTZ0;H3BSP4;C9K0A2;F8WC71;C9IZV9;C9J7A9;C9JSA6;C9J5V4;C9JTY5;C9JZY3;C9J0A4;P57723-2;F6TJN8;P57723	Q15365	Poly(rC)-binding protein 1	PCBP1
23.4212	23.6116	23.7658	23.7104	23.4793	22.9421	24.304	23.7379	23.9076	23.9505	23.9232	24.0192				2.0275e-97	128410000	73	0.0626821	-0.587014	Q15366-6;H3BRU6;Q15366	Q15366-6;H3BRU6;Q15366	Poly(rC)-binding protein 2	PCBP2
20.6739	20.899	19.8567	20.5528	20.5743	20.7418	17.526	18.3796	17.4889	16.6505	16.576	16.5918			+	2.1424e-25	9527000	24	3.83228e-07	4.01686	Q3LIE7;Q15392-2;Q15392;H7C4B7	Q3LIE7;Q15392-2;Q15392	Delta(24)-sterol reductase	Nbla03646;DHCR24
21.7654	22.0633	22.8379	21.9071	21.2406	21.9012	22.868	22.337	22.183	22.4537	22.8223	22.666			+	8.482e-32	47777000	41	0.01716	-0.964397	Q15417;Q15417-3;Q15417-2;E9PDU6	Q15417;Q15417-3;Q15417-2;E9PDU6	Calponin-3	CNN3
24.1743	24.4984	26.2208	27.7489	25.4005	28.1598	16.5699	16.9983	16.5035	18.2659	17.6845	18.255			+	0	609330000	168	0.000509092	9.03459	Q15424;Q15424-4;Q15424-3;Q15424-2;K7EII0;K7ES42	Q15424;Q15424-4;Q15424-3;Q15424-2	Scaffold attachment factor B1	SAFB
20.2164	20.2136	19.2675	19.3008	19.9706	19.7236	19.7498	20.4679	20.7198	19.7761	20.5008	20.2573				2.4453e-53	8375800	30	0.150575	-0.513078	Q15437;Q5QPE2;Q5QPE1	Q15437;Q5QPE2	Protein transport protein Sec23B	SEC23B
18.8834	18.3279	18.7768	18.822	17.9701	17.4525	19.708	19.3554	20.0394	19.3197	19.3265	19.6338			+	3.5935e-12	4651400	16	0.0310475	-1.34517	Q15645;H0YAL2;Q15645-2	Q15645;H0YAL2	Pachytene checkpoint protein 2 homolog	TRIP13
21.1416	21.2794	21.119	21.4086	21.1716	20.8735	16.8494	17.3982	16.7915	17.4249	16.7486	17.4033			+	3.7906e-37	14223000	29	0.0001269	3.95896	Q16352;A0A087WYG8	Q16352;A0A087WYG8	Alpha-internexin	INA
24.5616	24.4605	24.9904	24.8884	24.4968	24.4722	24.7434	24.5249	25.1152	25.0876	25.0705	24.7198				1.8659e-36	268930000	93	0.132394	-0.340169	Q16527;F8VQR7;F8VW96	Q16527;F8VQR7;F8VW96	Cysteine and glycine-rich protein 2	CSRP2
21.8179	21.8294	21.4609	21.6476	21.9707	21.124	21.688	21.9464	21.6946	21.5296	22.1833	22.046				9.2298e-41	32054000	63	0.345182	-0.338916	Q16531;F5GY55;F5GZY8;F5GYG8;F5GWI0;F5H2L3;F5H775;F5H581;F5H6C5;F5H238;Q16531-2;F5H4N9;F8WF81;F5H198;F5H7A0;F5GZ34;F5H0Y5	Q16531;F5GY55	DNA damage-binding protein 1	DDB1
22.5142	22.4618	22.6755	22.0741	21.9451	22.0911	22.9419	22.7347	23.0744	22.2351	22.3868	22.298			+	1.1935e-123	52403000	111	0.0133212	-0.269861	Q16555;Q16555-2;E5RFU4	Q16555;Q16555-2	Dihydropyrimidinase-related protein 2	DPYSL2
18.4302	18.0332	18.1554	17.1491	17.2288	16.6692	16.411	17.9071	16.3396	17.9178	17.0474	18.3846				1.7364e-08	1321900	4	0.148143	-0.767551	Q2TAA2;Q2TAA2-2;H7C5G1;H7BXP8	Q2TAA2;Q2TAA2-2;H7C5G1	Isoamyl acetate-hydrolyzing esterase 1 homolog	IAH1
16.5137	16.8457	17.0912	18.6776	18.1003	18.715	16.3915	17.2825	16.3196	17.8643	16.7455	16.9467			+	1.0142e-09	1510900	4	0.0299537	1.3121	Q3SXM5;H3BQI7;H3BT52;Q3SXM5-2;H3BNH5	Q3SXM5;H3BQI7;H3BT52;Q3SXM5-2	Inactive hydroxysteroid dehydrogenase-like protein 1	HSDL1
25.1395	24.8774	25.6705	24.5894	24.8446	25.1941	24.2057	23.4311	23.6575	23.2176	24.1043	17.2604				1.2122e-60	363920000	84	0.195336	3.3486	Q3ZCM7;A0A075B736;Q5SQY0;I3L2F9;A6NNZ2	Q3ZCM7;A0A075B736;Q5SQY0;I3L2F9;A6NNZ2	Tubulin beta-8 chain;Tubulin beta-8 chain-like protein LOC260334	TUBB8
22.1722	22.2381	21.1297	21.0368	21.6437	20.3906	20.9018	20.4473	19.4695	19.4803	20.1169	19.5199			+	4.7701e-42	23562000	39	0.0339896	1.31799	Q3ZCQ8;Q3ZCQ8-2;M0R0C3;M0R2F8;Q3ZCQ8-3;M0R003;M0QXC3;M0R2Z3;M0R303;M0R2D2;M0R047;M0R1Y4	Q3ZCQ8;Q3ZCQ8-2;M0R0C3;M0R2F8;Q3ZCQ8-3;M0R003	Mitochondrial import inner membrane translocase subunit TIM50	TIMM50
22.6129	22.5744	21.1443	21.7533	22.239	21.1446	19.5367	19.9244	16.8563	17.1472	17.3209	17.6174			+	9.1729e-37	27835000	30	0.000227844	4.35048	Q53GQ0;E9PI21;Q53GQ0-2	Q53GQ0	Estradiol 17-beta-dehydrogenase 12	HSD17B12
19.6336	19.6041	19.1436	20.7706	20.0151	19.5217	16.9123	17.2473	16.5186	17.2084	17.9996	17.7382			+	2.4705e-15	5977000	11	0.00471656	2.45372	Q5SW79-2;Q5SW79-3;Q5SW79;H0Y2V6;E5RIH6;E5RJT5;E5RFU8;H0YB92	Q5SW79-2;Q5SW79-3;Q5SW79;H0Y2V6	Centrosomal protein of 170 kDa	CEP170
24.426	23.4805	19.1733	23.9523	23.381	16.4375	16.5847	16.172	15.7413	17.7471	18.4632	16.2054				1.644e-109	71039000	77	0.205388	3.78509	Q5SY16	Q5SY16	Polynucleotide 5-hydroxyl-kinase NOL9	NOL9
19.2887	19.3656	19.0365	19.1263	19.1496	19.0335	15.8305	16.5454	17.5434	16.4199	17.2064	16.5533			+	1.9408e-13	3784700	15	0.000637789	2.37662	Q8NFF5-3;Q5T196;Q8NFF5-2;Q8NFF5;Q8NFF5-4;Q8NFF5-5	Q8NFF5-3;Q5T196;Q8NFF5-2;Q8NFF5;Q8NFF5-4;Q8NFF5-5	FAD synthase;Molybdenum cofactor biosynthesis protein-like region;FAD synthase region	FLAD1
22.4113	22.0297	22.6678	22.1252	21.8393	22.162	22.284	21.6494	21.5832	21.963	21.5618	21.6484				1.9929e-78	46913000	72	0.116243	0.317724	Q5T440	Q5T440	Putative transferase CAF17, mitochondrial	IBA57
21.3865	21.6425	21.3072	21.9491	20.9962	21.7288	20.3979	20.3146	16.721	20.3505	20.1912	17.4325				4.5099e-23	21847000	25	0.0870908	2.23332	Q9BSD7;Q5TDF0	Q9BSD7;Q5TDF0	Cancer-related nucleoside-triphosphatase	NTPCR
21.8753	21.3591	21.348	20.6374	20.7622	20.9386	17.579	20.7668	20.1088	20.6656	20.9563	20.4303				1.1393e-27	18928000	27	0.615696	0.0953337	Q5XUX0;Q5XUX0-2;H3BUC7;H3BMH7	Q5XUX0;Q5XUX0-2	F-box only protein 31	FBXO31
25.355	24.7801	24.0375	24.335	25.16	24.4863	16.781	15.9609	18.3454	16.2518	17.405	17.1586			+	3.7434e-236	169280000	106	5.79289e-05	7.72197	Q676U5;Q676U5-2;E7EVC7;Q676U5-3;Q676U5-5;Q676U5-4;C9J1B2;C9JAY7;C9JK97;C9J8C6	Q676U5;Q676U5-2;E7EVC7;Q676U5-3;Q676U5-5;Q676U5-4	Autophagy-related protein 16-1	ATG16L1
23.0426	21.6356	22.5066	20.8232	21.5547	21.2101	21.8334	21.4741	22.4263	17.3637	16.6361	17.2333			+	3.9922e-31	34546000	29	0.000180664	4.11829	Q6FI81;H3BV90;Q6FI81-3;H3BUG4;H3BT65;H3BQ23;H3BPG7;Q6FI81-2	Q6FI81;H3BV90;Q6FI81-3;H3BUG4;H3BT65;H3BQ23;H3BPG7	Anamorsin	CIAPIN1
22.607	22.9674	18.0007	22.1957	22.9214	18.2013	18.3571	17.5086	17.4997	16.4249	18.2839	16.5369				1.5713e-32	29092000	31	0.0641717	4.02421	Q6IAN0;J3KRS1;J3QKT1;J3QLK1;J3QLJ8	Q6IAN0;J3KRS1	Dehydrogenase/reductase SDR family member 7B	DHRS7B
19.0647	19.5079	18.5754	19.1277	19.5302	17.5588	17.5366	17.3544	17.9954	16.7246	17.4401	16.5127			+	2.993e-07	3539700	6	0.0496975	1.84646	Q6P1M0;Q6P1M0-2	Q6P1M0;Q6P1M0-2	Long-chain fatty acid transport protein 4	SLC27A4
20.3016	20.239	20.75	20.3905	20.3055	20.2687	18.0175	16.3615	17.9416	16.4218	18.4124	17.9076			+	3.7831e-35	8430400	16	0.0101873	2.74096	Q6P2E9;Q6P2E9-2;I3L2F4	Q6P2E9;Q6P2E9-2	Enhancer of mRNA-decapping protein 4	EDC4
21.3897	20.7474	21.6125	20.8727	20.4736	20.9285	20.9656	20.5084	21.1732	20.5039	21.138	20.2439				9.7397e-35	20384000	41	0.689439	0.12969	Q6PJ69;H0YGS7;H0YG27;K7EM44;K7EJ59	Q6PJ69;H0YGS7;H0YG27	Tripartite motif-containing protein 65	TRIM65
20.8283	21.2391	21.6417	22.1674	21.7156	23.0449	17.9653	16.6517	17.2205	16.9989	16.9878	18.219			+	9.1583e-42	20154000	39	0.000967109	4.90743	Q6PKG0;Q6PKG0-3;E5RH50;H0YC33;H0YC73;H0YBW1;H0YAX9;Q659C4-7;Q659C4-6;Q659C4-5;Q659C4-2;Q659C4	Q6PKG0;Q6PKG0-3;E5RH50	La-related protein 1	LARP1
21.7135	20.7797	20.8391	21.5671	22.0079	21.7551	17.2656	16.1964	17.2821	20.9038	17.2986	17.6091				3.6575e-59	19144000	32	0.0522281	3.17289	Q6Y7W6-4;Q6Y7W6-5;Q6Y7W6;Q6Y7W6-3;I1E4Y6;E7ESB6;C9JHW1;C9JW88;F8WCD5;C9JPV7;C9JXQ0;C9J0V6;C9JHT0;C9JRZ2	Q6Y7W6-4;Q6Y7W6-5;Q6Y7W6;Q6Y7W6-3;I1E4Y6;E7ESB6	PERQ amino acid-rich with GYF domain-containing protein 2	GIGYF2
18.8812	19.1482	19.4845	19.2006	19.2171	17.1411	17.3254	19.2788	17.8237	18.9193	17.6523	15.8383				5.3631e-20	4889700	20	0.405116	1.04966	Q6YN16;Q6YN16-2	Q6YN16;Q6YN16-2	Hydroxysteroid dehydrogenase-like protein 2	HSDL2
18.0781	19.5271	17.7837	17.5563	18.1256	17.2092	17.8509	16.1762	16.4892	17.6797	17.7719	17.9991				6.245e-08	1847300	7	0.546451	-0.186547	Q6ZXV5-2;Q6ZXV5	Q6ZXV5-2;Q6ZXV5	Transmembrane and TPR repeat-containing protein 3	TMTC3
20.5133	21.6187	20.3845	20.0653	20.5919	19.6691	16.5561	16.717	16.3201	18.1447	16.2532	17.4439			+	3.823e-18	9149400	16	0.00994969	2.82813	Q70UQ0-4	Q70UQ0-4	Inhibitor of nuclear factor kappa-B kinase-interacting protein	IKBIP
23.8357	23.6748	23.2032	22.937	23.6427	21.9864	21.8157	22.1042	21.931	21.4716	22.2906	21.5265				0	76656000	78	0.116903	1.09248	Q71U36;Q71U36-2;Q13748;Q13748-2;Q6PEY2;F8VQQ4	Q71U36;Q71U36-2;Q13748;Q13748-2;Q6PEY2	Tubulin alpha-1A chain;Tubulin alpha-3C/D chain;Tubulin alpha-3E chain	TUBA1A;TUBA3C;TUBA3E
21.5451	21.6347	23.2148	22.6593	22.8085	24.1571	16.3921	16.3768	17.4382	16.8841	16.5979	17.5522			+	6.2439e-113	41410000	36	0.000363488	6.19689	Q7Z417;Q7Z417-2	Q7Z417	Nuclear fragile X mental retardation-interacting protein 2	NUFIP2
23.3243	23.2904	24.0415	22.7673	23.438	23.3045	19.6629	15.5936	20.3113	19.9579	17.469	17.968			+	4.7488e-110	64656000	88	0.00394107	4.70496	Q7Z7L1;Q68D06-2;Q68D06;K7ER38;C9JUT2;K7EIM3;K7ES87;C9JDG6;C9J902;K7EKT7;K7EJJ3;Q6IEE8-2	Q7Z7L1	Schlafen family member 11	SLFN11
21.0098	20.6634	20.3464	20.7421	20.4262	20.2434	21.1578	20.6683	20.5947	20.9806	21.0398	21.0895			+	7.1136e-28	16906000	36	0.0191179	-0.566058	Q86U90	Q86U90	YrdC domain-containing protein, mitochondrial	YRDC
21.6464	22.5969	21.8825	21.5527	21.6376	21.4579	17.4769	17.4094	16.4942	17.0833	17.1977	18.5366			+	1.2259e-34	21744000	17	0.00109865	3.94356	Q86UP2-2;Q86UP2-4;Q86UP2;Q86UP2-3;G3V4Y7;G3V5G2;B7Z6P3;H0YJZ8;G3V5P0;H0YJP2	Q86UP2-2;Q86UP2-4;Q86UP2;Q86UP2-3;G3V4Y7	Kinectin	KTN1
18.6388	17.2077	22.7838	18.9765	17.8235	22.0198	18.4083	16.5807	20.9492	16.3121	18.5398	18.7749				1.6208e-41	11123000	26	0.306343	1.73097	Q86VP6-2;Q86VP6;Q86VP6-3;H0YH27	Q86VP6-2;Q86VP6	Cullin-associated NEDD8-dissociated protein 1	CAND1
21.8584	22.1821	21.6401	22.3777	22.3828	22.0893	16.561	18.2175	16.7955	17.9649	17.2717	16.5544			+	1.5965e-56	26438000	47	0.000277112	5.01962	Q86WA8;Q86WA8-2;E7EN44;H3BUW8;H3BQ67;H3BPF7	Q86WA8;Q86WA8-2;E7EN44	Lon protease homolog 2, peroxisomal	LONP2
19.8071	19.2937	20.0526	19.8607	16.5898	20.2848	20.5392	20.378	21.3597	20.4382	16.5818	19.9762				6.2082e-25	9492500	24	0.961328	-0.0869586	Q86X55-1;Q86X55;Q86X55-2;K7EPK1;K7EK20;K7EQA8;K7EIQ8	Q86X55-1;Q86X55;Q86X55-2;K7EPK1	Histone-arginine methyltransferase CARM1	CARM1
19.5645	19.8923	19.8694	19.1714	19.3043	20.0823	19.0043	19.3703	19.5265	17.1185	19.693	17.5254				5.8415e-31	6562600	21	0.172419	1.40703	Q86Y56;H0Y650;Q86Y56-2;Q86Y56-3;E9PGY2	Q86Y56;H0Y650;Q86Y56-2	HEAT repeat-containing protein 2	HEATR2
20.556	20.4723	19.6921	16.6553	19.934	19.6222	16.8533	17.3653	16.4911	18.0937	16.5577	17.5872				2.9753e-09	5955500	11	0.309366	1.32428	Q86YN1;Q86YN1-2	Q86YN1;Q86YN1-2	Dolichyldiphosphatase 1	DOLPP1
19.6424	21.2464	20.5145	22.5984	20.8181	21.9349	16.5579	17.8648	17.0714	16.6648	17.9398	16.9077			+	6.643e-81	17237000	33	0.00208275	4.61306	Q86YT6	Q86YT6	E3 ubiquitin-protein ligase MIB1	MIB1
18.7653	18.7971	18.7218	18.2438	18.1298	18.4247	18.8746	17.8106	17.756	16.9765	18.2482	16.9399				8.5846e-09	2924800	10	0.115924	0.877858	Q8IV08;M0R3G9;M0QZI4;M0R1F7	Q8IV08	Phospholipase D3	PLD3
23.0761	21.5922	23.6816	20.5149	19.6536	19.3537	22.3054	17.084	22.9567	17.3313	17.644	16.8629			+	3.346e-124	30858000	48	0.00351476	2.56135	Q8IXB1;Q8IXB1-2;Q8IXB1-3;E7EP04;A0A087WXH7;H7C1G0	Q8IXB1;Q8IXB1-2	DnaJ homolog subfamily C member 10	DNAJC10
20.9376	19.8744	20.6476	20.1437	16.7874	20.4111	21.1366	17.146	20.8852	20.9326	19.913	18.5925				1.0626e-19	12719000	22	0.631695	-0.698678	Q8IYS1	Q8IYS1	Peptidase M20 domain-containing protein 2	PM20D2
23.6773	23.9941	23.3233	23.2982	24.1561	23.7541	17.121	17.6918	18.2236	17.4513	15.8896	16.5976			+	1.3851e-149	79516000	87	0.000161345	7.08998	Q8IYT8;K7EIU2	Q8IYT8	Serine/threonine-protein kinase ULK2	ULK2
26.6451	26.4911	19.2172	26.6034	25.6029	19.1764	17.7852	18.3797	16.9559	15.928	18.0304	18.8745				1.0644e-233	391590000	184	0.0677126	6.18325	Q8IZL8;C9JFV4;E7EV54;I3L445;I3L1P4;I3L4M7;I3L4P1	Q8IZL8;C9JFV4;E7EV54	Proline-, glutamic acid- and leucine-rich protein 1	PELP1
22.8066	22.5728	23.9958	23.188	22.8623	23.7724	20.5448	16.3471	17.1562	21.3936	17.4803	17.2122			+	3.0275e-154	65115000	85	0.0292541	4.57889	Q8N163;Q8N163-2;H0YB24;G3V119;E5RHJ4;E5RGU7;E5RFJ3;H0YC69;H0YC58;A0A087X2B6;E5RHH8	Q8N163;Q8N163-2;H0YB24;G3V119	DBIRD complex subunit KIAA1967	KIAA1967
19.4785	20.0094	21.0242	19.8171	19.4891	20.4705	20.5703	20.3012	19.4542	19.6525	19.9535	18.4058				2.5197e-45	10401000	30	0.348632	0.588319	Q8N1G4	Q8N1G4	Leucine-rich repeat-containing protein 47	LRRC47
18.6908	19.8543	18.5001	18.5061	19.1709	18.2204	18.2388	16.1768	16.3808	16.2738	17.5876	18.1833				6.8518e-06	2890400	7	0.111312	1.28424	Q8N6L1;Q8N6L1-2	Q8N6L1;Q8N6L1-2	Keratinocyte-associated protein 2	KRTCAP2
23.231	23.696	22.9245	22.6661	23.3999	22.258	17.0089	17.3033	18.0427	17.1475	17.9996	17.453			+	5.2212e-89	53361000	86	0.00023018	5.24128	Q8N766-4;Q8N766-2;Q8N766;Q8N766-3;Q5TG59;H7C4E3	Q8N766-4;Q8N766-2;Q8N766;Q8N766-3	ER membrane protein complex subunit 1	EMC1
19.5143	19.7743	20.5031	20.4759	19.3522	20.4901	20.4789	20.3523	20.8921	20.7912	20.2107	17.6438				3.4715e-36	12211000	22	0.61967	0.557481	Q8NC51-2;Q8NC51;Q8NC51-4;Q8NC51-3	Q8NC51-2;Q8NC51;Q8NC51-4;Q8NC51-3	Plasminogen activator inhibitor 1 RNA-binding protein	SERBP1
20.2427	21.4439	20.7878	17.72	17.5574	20.019	17.2033	16.3522	17.1916	16.8753	18.5629	16.77				3.353e-26	7502200	10	0.35475	1.02939	Q8NC56;Q8NC56-2;H7C2Z0;D6R958;H0Y9B7;H0Y8H8;D6RBV0	Q8NC56	LEM domain-containing protein 2	LEMD2
20.9669	21.2166	21.0442	20.789	20.4201	20.8115	21.334	21.991	21.5653	21.127	21.7285	21.4022			+	1.1373e-24	22656000	50	0.0257081	-0.745678	Q8NC69;F5H7I0	Q8NC69	BTB/POZ domain-containing protein KCTD6	KCTD6
16.7901	16.9454	18.2798	18.431	17.427	16.6394	18.3052	18.5614	18.949	20.133	16.5991	17.2183				1.1525e-05	2617100	2	0.708641	-0.484326	Q8ND56-3;Q8ND56-2;Q8ND56;A0A096LP11;K7EMZ9	Q8ND56-3;Q8ND56-2;Q8ND56;A0A096LP11;K7EMZ9	Protein LSM14 homolog A	LSM14A
25.9573	25.752	25.6241	26.2387	26.5664	26.3021	16.4509	16.6558	18.1723	16.9496	17.561	18.341			+	0	421270000	259	2.98731e-05	8.75184	Q8NDV7-6;Q8NDV7-5;Q8NDV7;Q8NDV7-2;H7C269;Q8NDV7-3;H3BRT3;Q8NDV7-4;H3BTQ1;I3L218;Q9HCJ0;Q9HCJ0-2	Q8NDV7-6;Q8NDV7-5;Q8NDV7;Q8NDV7-2;H7C269	Trinucleotide repeat-containing gene 6A protein	TNRC6A
24.1156	24.2015	24.2127	23.123	24.2979	23.1282	22.7263	22.9107	21.9482	22.2477	23.3919	21.9485				2.0463e-88	120320000	99	0.168736	0.986995	Q8NEZ5;H3BTH6;H3BTR7;Q8NEZ5-3;H3BVA4;H3BUC1;Q8NEZ5-2;H3BRE0	Q8NEZ5	F-box only protein 22	FBXO22
19.8783	19.5336	19.7225	19.3439	19.7545	20.3109	19.6313	19.4611	19.5408	20.0626	19.5524	17.0269				7.013e-23	8456800	29	0.399613	0.92244	Q8TC07-2;Q8TC07-3;Q8TC07;C9JA93;F8WDJ1;F8WF35;F8VV61;F8WCB5	Q8TC07-2;Q8TC07-3;Q8TC07;C9JA93	TBC1 domain family member 15	TBC1D15
20.0975	20.2843	20.0393	19.2698	20.3133	19.2974	18.0634	16.349	16.7354	16.2576	17.6223	17.1516			+	3.2973e-07	5781600	11	0.00769692	2.61637	Q8TCJ2	Q8TCJ2	Dolichyl-diphosphooligosaccharide--protein glycosyltransferase subunit STT3B	STT3B
23.092	23.8174	23.1427	22.9214	23.073	22.581	17.2376	16.9337	17.0489	16.2335	16.9491	17.1599			+	2.8105e-54	57826000	44	4.30037e-05	6.07766	Q8TCT9-5;Q8TCT9;Q8TCT9-4;Q8TCT9-2;A0A075B6F6	Q8TCT9-5;Q8TCT9;Q8TCT9-4;Q8TCT9-2;A0A075B6F6	Minor histocompatibility antigen H13	HM13
34.7089	34.7655	34.3733	34.5302	34.9214	34.5928	21.315	23.1331	25.3731	21.0822	24.7595	24.143			+	0	161240000000	10505	0.000577817	11.3532	Q8TDY2;Q8TDY2-2;H0YC28;H0YC30;E5RH63;E5RH44	Q8TDY2;Q8TDY2-2	RB1-inducible coiled-coil protein 1	RB1CC1
19.2473	19.3084	20.1735	19.0924	19.833	20.1862	18.1891	17.6236	17.4057	17.6197	16.981	17.2979			+	1.1637e-18	4660000	14	0.0029305	2.40435	Q8TEQ6	Q8TEQ6	Gem-associated protein 5	GEMIN5
22.1664	22.8518	22.4247	23.353	22.6834	22.9015	16.795	18.0947	17.5263	17.9291	16.9047	16.9981			+	3.4776e-83	41593000	65	0.000117149	5.70198	Q8TEV9;Q8TEV9-2	Q8TEV9;Q8TEV9-2	Smith-Magenis syndrome chromosomal region candidate gene 8 protein	SMCR8
19.4238	18.7966	19.527	19.5469	18.824	19.5247	20.7414	19.5904	19.8821	20.1589	19.6959	20.0281				3.3581e-53	9110500	28	0.0732728	-0.662431	Q8WUM4;Q8WUM4-2;Q8WUM4-3;F8WEQ7;F8WBR8;F8WDK9;C9IZF9	Q8WUM4;Q8WUM4-2	Programmed cell death 6-interacting protein	PDCD6IP
21.641	21.8442	21.7375	21.897	22.3609	21.7372	17.0991	16.8174	15.9946	17.323	18.6183	17.8706			+	1.5642e-17	24199000	18	0.00063676	4.06106	Q8WUW1;Q8WUW1-2	Q8WUW1;Q8WUW1-2	Protein BRICK1	BRK1
21.1338	21.3668	20.5581	20.3622	21.3072	20.2357	17.4453	17.0192	16.3422	15.5632	16.6419	16.8141			+	4.1916e-42	11666000	29	0.00114797	4.2953	Q8WVM8;Q8WVM8-2;Q8WVM8-3;J3KNG4;G3V2M8;G3V4I1;G3V363;H0YJS6;G3V5F3;H0YJY1	Q8WVM8;Q8WVM8-2;Q8WVM8-3	Sec1 family domain-containing protein 1	SCFD1
26.8132	27.2775	16.8506	26.7383	27.339	19.002	17.5623	16.2379	17.2208	17.7106	17.2508	18.026				9.4821e-201	618260000	166	0.0677674	6.69731	Q8WVX9;E9PNW8;E9PPB8	Q8WVX9;E9PNW8	Fatty acyl-CoA reductase 1	FAR1
21.5053	21.2895	23.266	23.6322	23.4021	24.9324	16.0762	17.9124	18.0357	17.8229	18.4333	18.9367			+	1.1021e-55	64152000	70	0.000626402	5.59128	Q8WWM7;Q8WWM7-6;Q8WWM7-8;Q8WWM7-5;Q8WWM7-4;Q8WWM7-9;Q8WWM7-2;Q8WWM7-3;H3BUF6;H3BSK9;Q8WWM7-7;H3BSQ5;H3BUE3;H3BRB0	Q8WWM7;Q8WWM7-6;Q8WWM7-8;Q8WWM7-5;Q8WWM7-4;Q8WWM7-9;Q8WWM7-2;Q8WWM7-3;H3BUF6	Ataxin-2-like protein	ATXN2L
22.0828	22.0008	22.2273	22.9717	22.2093	22.7919	22.1402	22.6407	22.2223	21.8937	22.4715	22.6822				9.7052e-99	52968000	101	0.402001	0.308507	Q92499;F1T0B3;A0A087X2G1;Q92499-3;Q92499-2	Q92499;F1T0B3;A0A087X2G1;Q92499-3;Q92499-2	ATP-dependent RNA helicase DDX1	DDX1
19.1515	19.2474	18.9868	19.9751	19.3269	19.2967	16.4135	17.0549	16.9471	17.1589	18.2128	17.8821			+	7.8534e-17	3994800	8	0.00954937	1.78159	Q92615;H0Y641;H0Y4V9	Q92615;H0Y641;H0Y4V9	La-related protein 4B	LARP4B
19.7239	19.9655	23.8484	21.7337	19.9509	25.0476	17.2659	18.043	18.4679	17.2665	17.4893	17.6118			+	4.2146e-166	46561000	72	0.0329249	4.7882	Q92616	Q92616	Translational activator GCN1	GCN1L1
21.9106	21.6744	21.5166	22.556	22.5448	22.2978	17.0004	16.5952	17.0218	17.6797	17.6783	18.049			+	1.0571e-46	27397000	45	6.26643e-06	4.66384	Q92900-2;Q92900	Q92900-2;Q92900	Regulator of nonsense transcripts 1	UPF1
24.358	24.0764	24.6568	23.5559	23.9237	23.9585	24.4477	23.8565	24.6885	24.3638	23.9521	23.8372				2.7265e-169	179620000	138	0.310201	-0.238335	Q92945;A0A087WTP3;M0R0I5;M0QXW7;M0QYH3;M0R0C6;M0R3J3;M0R251;M0QYG1;M0R263	Q92945;A0A087WTP3	Far upstream element-binding protein 2	KHSRP
21.0326	20.2207	20.2301	19.9762	20.3866	19.2253	17.0728	16.9111	16.3259	18.2447	16.8127	17.2071			+	5.463e-09	7489300	9	0.0110564	2.4412	Q92947;K7ES74;K7EKH1;K7ERX1;Q92947-2	Q92947;K7ES74;K7EKH1;K7ERX1;Q92947-2	Glutaryl-CoA dehydrogenase, mitochondrial	GCDH
20.4249	19.8921	20.3353	20.9104	20.2682	20.4053	20.6207	20.2296	21.0616	20.6171	20.5199	20.8774				1.187e-35	14491000	26	0.554174	-0.143493	Q92973-2;Q92973;Q92973-3;E7EW37;S4R398;K7ENW1;K7ESC1	Q92973-2;Q92973;Q92973-3	Transportin-1	TNPO1
20.342	21.0372	20.0765	20.1977	20.5384	20.0083	16.3977	17.2705	16.3017	16.2749	17.2568	17.5369			+	2.9202e-18	8183900	20	0.00144909	3.22523	Q969N2-5;Q969N2;Q969N2-4;Q969N2-6;Q969N2-3;Q969N2-2;F6W983;H7C2Y2;B7Z7C5	Q969N2-5;Q969N2;Q969N2-4;Q969N2-6;Q969N2-3;Q969N2-2	GPI transamidase component PIG-T	PIGT
20.7702	21.4595	20.2162	20.2498	20.6535	19.662	16.3742	17.3921	17.6956	17.2398	18.3691	17.9982			+	8.4503e-24	9534200	18	0.00618957	2.31941	Q969V3-2;Q969V3;K7EMW4;K7ENM2;K7EQ66;K7ELZ9	Q969V3-2;Q969V3;K7EMW4;K7ENM2	Nicalin	NCLN
22.7162	22.8322	21.592	21.7201	22.5555	20.9006	17.7266	15.8487	18.0068	17.3013	17.0672	17.9655			+	5.551e-16	28802000	17	0.00145212	4.28072	Q96A33-2;Q96A33;A0A087WYW6;J3QR89	Q96A33-2;Q96A33;A0A087WYW6	Coiled-coil domain-containing protein 47	CCDC47
21.6089	20.5549	21.1789	20.5602	21.0969	20.5243	21.5345	21.6444	22.0044	21.3753	21.8825	22.276			+	1.5825e-54	24022000	25	0.025022	-1.11743	Q96AB3;Q96AB3-2;Q96AB3-3;K7EKW4;K7ENV7	Q96AB3;Q96AB3-2;Q96AB3-3;K7EKW4;K7ENV7	Isochorismatase domain-containing protein 2, mitochondrial	ISOC2
24.32	24.3875	24.0115	23.4342	24.0155	23.4875	20.3168	21.9357	21.1806	21.1563	21.9863	21.7118			+	2.2196e-51	106640000	70	0.00271146	2.0276	Q96AG4;I3L223	Q96AG4	Leucine-rich repeat-containing protein 59	LRRC59
19.4202	20.0336	18.9522	16.8793	19.1074	16.4714	18.0285	16.199	17.3973	16.626	17.1907	17.4759				7.6832e-16	3742500	8	0.673607	0.388507	Q96BW9-2;Q96BW9-3;Q96BW9;H7C1A2;G3V0F3;B4E101	Q96BW9-2;Q96BW9-3;Q96BW9	Mitochondrial translocator assembly and maintenance protein 41 homolog	TAMM41
24.8271	24.3697	24.1778	22.1682	24.4562	22.7747	17.4372	17.0843	15.6277	16.658	17.199	18.7514			+	3.7761e-146	102940000	69	0.00381585	5.59689	Q96C92-2;Q96C92;Q96C92-3;H7C331;A0A0A0MRP9	Q96C92-2;Q96C92;Q96C92-3;H7C331	Serologically defined colon cancer antigen 3	SDCCAG3
23.3605	23.9512	21.5796	23.1438	23.9337	21.5872	15.7203	16.8085	17.7871	16.5815	17.3356	18.0481			+	4.5556e-107	59838000	71	0.00233783	5.56648	Q96CS3;D6RBG6	Q96CS3	FAS-associated factor 2	FAF2
19.917	19.3096	16.4606	18.9628	19.5047	18.8743	17.8153	16.8838	17.2322	18.3003	17.0387	18.5827				1.8009e-16	3442900	12	0.0907856	1.14005	Q96EX3;A2A3F9;A2A3F8	Q96EX3	WD repeat-containing protein 34	WDR34
17.7729	16.1678	16.4155	16.9784	16.6358	17.5034	19.2149	19.0774	18.9106	16.3179	18.78	17.259				3.4585e-16	4174400	10	0.615805	-0.413089	Q96F86;H3BSQ0;H3BPW9	Q96F86	Enhancer of mRNA-decapping protein 3	EDC3
18.9174	19.1108	19.1079	16.2058	16.4018	19.1244	17.277	16.1826	17.3405	16.9286	17.9031	17.8882				1.1485e-13	2312300	5	0.75742	-0.329292	Q96GA3;A0A075B6Q4	Q96GA3;A0A075B6Q4	Protein LTV1 homolog	LTV1
21.7753	22.4977	21.516	21.0331	21.9303	20.7836	17.382	16.1582	17.756	18.1148	16.8563	17.9135			+	2.74e-59	19711000	34	0.00228509	3.6208	Q96HY6;A0A0A0MRX2;Q96HY6-2	Q96HY6;A0A0A0MRX2;Q96HY6-2	DDRGK domain-containing protein 1	DDRGK1
20.7028	21.5426	20.0718	20.0646	20.9239	18.8228	17.7852	17.5627	18.3241	17.8936	18.057	17.9927			+	9.0169e-26	9067000	25	0.0329784	1.95601	Q96JB5;Q96JB5-4;J3QQY1;Q96JB5-2;Q96JB5-3;J3QS62;J3QRM1;J3KRI2;J3KRK4;J3QL86;J3KS63;J3QL95	Q96JB5;Q96JB5-4;J3QQY1;Q96JB5-2	CDK5 regulatory subunit-associated protein 3	CDK5RAP3
21.2352	21.8421	20.8852	22.4284	21.8009	22.1988	18.3364	17.8762	16.3434	17.1679	17.9145	18.2778			+	4.8721e-39	22266000	32	0.000312634	4.35599	Q96LT7;Q96LT7-2	Q96LT7	Protein C9orf72	C9orf72
21.6199	21.8696	20.5855	22.5176	21.5503	21.9326	16.4146	17.2621	17.3137	17.3575	18.0798	17.7205			+	4.2075e-66	21811000	34	0.00025691	4.28091	Q96M89;Q96M89-2;H7BZ08;F8WF51	Q96M89;Q96M89-2	Coiled-coil domain-containing protein 138	CCDC138
18.8169	19.0397	16.2647	18.8523	18.1833	17.0469	19.0958	20.5895	19.2704	20.7043	17.2457	19.4945				1.9181e-12	5090200	9	0.382052	-1.12067	Q96P63;Q96P63-2	Q96P63;Q96P63-2	Serpin B12	SERPINB12
20.3395	17.0298	20.3373	20.6649	20.504	20.7872	17.356	15.4791	17.3755	16.4892	17.5725	16.5753			+	5.989e-16	7734400	15	0.000454394	3.77303	Q96PK6	Q96PK6	RNA-binding protein 14	RBM14
20.6023	20.7948	17.2231	21.2488	20.7512	21.4079	17.416	17.6548	16.6964	16.9347	18.0294	18.3409			+	3.9131e-48	10243000	16	0.00200934	3.36766	Q96RK4;Q96RK4-2;H3BSL2;H3BQV7;H3BPP7;Q96RK4-3	Q96RK4;Q96RK4-2;H3BSL2;H3BQV7;H3BPP7	Bardet-Biedl syndrome 4 protein	BBS4
22.7286	23.1544	22.7453	22.8709	22.583	23.3861	16.7571	17.0958	16.7286	18.0503	17.9971	16.3582			+	5.635e-101	44069000	71	0.000814008	5.47812	Q96RR1;Q96RR1-3;Q96RR1-2	Q96RR1;Q96RR1-3;Q96RR1-2	Twinkle protein, mitochondrial	PEO1
20.6415	21.1776	20.5402	20.2892	20.8645	19.736	16.7884	17.2048	16.6517	16.7445	17.5121	16.4081			+	1.6062e-25	9297000	17	0.00179034	3.40834	Q96S52-2;Q96S52	Q96S52-2;Q96S52	GPI transamidase component PIG-S	PIGS
17.0184	19.1543	19.129	20.6718	19.1197	19.1647	16.7137	17.6236	18.3801	16.8683	18.7758	18.1459				1.175e-05	3885400	4	0.0856281	1.72205	Q96T17-2;Q96T17;Q96T17-5;Q96T17-4	Q96T17-2;Q96T17	MAP7 domain-containing protein 2	MAP7D2
22.8539	22.4224	22.0416	25.1134	22.6899	24.1765	24.2675	24.2893	24.1588	25.5427	25.5055	25.4943				5.2431e-64	200910000	97	0.0974276	-1.52088	Q99497;K7ELW0;K7EN27	Q99497;K7ELW0;K7EN27	Protein DJ-1	PARK7
19.1635	19.23	19.2829	19.7953	19.1965	19.9627	20.0171	19.2526	16.3866	19.9031	18.079	17.1264				4.8638e-16	6706300	24	0.204751	1.28204	Q99615-2;Q99615;K7EPP7;K7ESP1;K7EIH8;K7EJ24	Q99615-2;Q99615;K7EPP7;K7ESP1;K7EIH8	DnaJ homolog subfamily C member 7	DNAJC7
23.1051	22.5455	23.5762	22.9122	22.3315	23.249	23.6991	22.9467	23.4409	23.2176	23.0038	23.8361				3.879e-132	89010000	131	0.227436	-0.521608	Q99714;Q99714-2;Q5H928	Q99714;Q99714-2;Q5H928	3-hydroxyacyl-CoA dehydrogenase type-2	HSD17B10
20.4594	20.1642	19.821	20.8315	20.6868	16.4675	18.3907	18.196	17.0007	16.8767	18.6086	16.8177				1.376e-07	7897800	7	0.287949	1.89429	Q99805	Q99805	Transmembrane 9 superfamily member 2	TM9SF2
22.7908	22.4431	23.4584	23.1445	22.261	23.1263	23.1213	22.9223	23.9814	23.0564	22.6404	23.2457				3.1559e-112	78043000	113	0.709292	-0.136943	Q99832;Q99832-3;Q99832-4;Q99832-2;F8WAM2;F8WBP8	Q99832;Q99832-3;Q99832-4;Q99832-2	T-complex protein 1 subunit eta	CCT7
22.563	23.3905	24.0711	22.186	23.07	22.9896	21.3444	21.9398	20.556	20.0222	21.1853	17.2989				0	86440000	121	0.0520124	3.24644	Q9BQE3;F5H5D3	Q9BQE3;F5H5D3	Tubulin alpha-1C chain	TUBA1C
22.0037	22.2237	21.9301	22.4689	21.5961	22.0561	22.5453	23.0717	23.1612	21.6761	22.7046	22.4271				8.3937e-38	49196000	81	0.595476	-0.228891	Q9BRJ7;K7EIN2;K7ENA3;W4VSQ8;Q9BRJ7-2;Q96DE0-3;Q96DE0	Q9BRJ7;K7EIN2;K7ENA3;W4VSQ8;Q9BRJ7-2	Protein syndesmos	NUDT16L1
21.9949	22.1839	22.6918	21.8287	21.7151	21.9765	22.2901	22.5642	22.9312	21.5793	22.5861	22.6819				1.1936e-58	44104000	55	0.287311	-0.442352	Q9BRP1;U3KQA4;K7ESF4;U3KQL1	Q9BRP1	Programmed cell death protein 2-like	PDCD2L
21.3116	21.0309	20.8646	20.746	17.5343	20.8992	21.1959	20.9675	21.4002	20.9139	21.3236	17.9306				3.8909e-40	19352000	32	0.840203	-0.329528	Q9BRX2	Q9BRX2	Protein pelota homolog	PELO
27.243	27.6028	27.7884	27.0615	27.5635	27.7729	16.4565	16.2002	18.1935	17.0137	17.2971	16.4292			+	1.4948e-168	1196700000	303	5.80101e-06	10.5526	Q9BSB4;F8VQD9;F8VVA0;H3BMZ4	Q9BSB4;F8VQD9;F8VVA0	Autophagy-related protein 101	ATG101;C12orf44
19.7044	19.7424	19.8007	19.6444	19.6943	19.2075	17.0524	17.1778	17.9711	16.7159	17.9205	16.6447			+	1.9072e-53	4868900	14	0.00539663	2.4217	Q9BSJ8;Q9BSJ8-2;F8VZB1	Q9BSJ8;Q9BSJ8-2	Extended synaptotagmin-1	ESYT1
21.5745	21.0244	21.0208	21.1484	20.7947	20.6531	21.6778	21.4325	21.7806	21.1819	21.4413	21.1769				1.319e-51	25603000	60	0.0790537	-0.401303	Q9BTE3-2;Q9BTE3;Q9BTE3-3	Q9BTE3-2;Q9BTE3;Q9BTE3-3	Mini-chromosome maintenance complex-binding protein	MCMBP
19.5781	19.2933	20.2894	18.6282	17.1125	19.3947	20.8124	20.2696	19.7985	17.5829	17.9455	16.8736				1.6667e-20	6621600	16	0.286099	0.911135	Q9BTE7;E9PM04;H0YCN4;E9PLH8;J3QQL8;E9PM78;H0YD80;E9PLS2;E9PQV9	Q9BTE7;E9PM04;H0YCN4	DCN1-like protein 5	DCUN1D5
23.1977	23.4584	22.841	22.4452	22.8964	21.9838	18.2097	17.2401	17.2413	16.533	18.024	16.1997			+	1.9893e-28	61903000	25	0.000876008	5.52289	Q9BTV4	Q9BTV4	Transmembrane protein 43	TMEM43
22.8704	23.4059	22.6144	22.7858	23.2978	22.3119	21.7906	21.5574	21.7744	21.5734	21.8785	19.7466				4.8612e-134	58802000	85	0.074931	1.73234	Q9BUF5;K7ESM5;K7EL29;K7EN98;K7ESQ3;K7EQT3;K7EJ64;K7ERA8;K7EJZ4;K7ES63;K7EPE5;K7EK43	Q9BUF5;K7ESM5	Tubulin beta-6 chain	TUBB6
25.8752	25.4066	19.3308	25.7493	24.6889	20.2433	17.9939	16.5559	17.432	17.7373	18.3065	17.1624			+	2.4113e-98	209620000	69	0.027546	5.82507	U3KQC1;Q9BV38;A0A0A0MQU0;K7EIR0;K7EML4;A0A087X237;K7EKX5;U3KQK3	U3KQC1;Q9BV38;A0A0A0MQU0;K7EIR0	WD repeat-containing protein 18	WDR18
20.3187	20.9282	19.6316	20.0294	20.1193	19.4663	17.2858	16.5884	16.5589	17.5944	17.7544	15.3544			+	6.1328e-05	6908800	7	0.0206937	2.97064	Q9BV81	Q9BV81	ER membrane protein complex subunit 6	EMC6
23.8582	23.9726	24.0657	23.7909	23.8541	23.0719	22.2212	22.9121	22.0461	21.9402	23.0475	22.7352				1.6028e-245	115710000	68	0.0736029	0.997989	Q9BVA1	Q9BVA1	Tubulin beta-2B chain	TUBB2B
20.3593	20.8871	20.3702	17.0621	17.1812	16.4702	17.4708	16.5108	17.0068	17.7601	16.6198	16.102				5.3723e-05	6128200	8	0.892612	0.0772012	Q9BVC6	Q9BVC6	Transmembrane protein 109	TMEM109
21.0504	21.2369	20.3856	21.5729	16.6057	20.4722	16.6237	18.2523	18.1287	16.9235	18.369	16.4744				9.302e-23	11281000	7	0.227457	2.29462	Q9BVK6	Q9BVK6	Transmembrane emp24 domain-containing protein 9	TMED9
20.1656	19.5433	19.1349	19.9916	16.436	17.6522	18.8103	16.2437	16.8156	17.2513	16.4047	17.1778				3.5376e-13	5033900	8	0.372273	1.082	Q9BW92;Q9BW92-2;U3KQG0;F6S7Q7;U3KQ50;Q5T5F2	Q9BW92;Q9BW92-2;U3KQG0;F6S7Q7	Threonine--tRNA ligase, mitochondrial	TARS2
16.6857	17.1429	19.918	17.1745	17.4784	17.0167	20.5581	16.8625	20.5249	20.8552	20.2803	19.982			+	9.0236e-08	7816900	12	0.000407361	-3.14931	Q9BY42;A2A2L6;A2A2L5;A0A0A0MQR2	Q9BY42;A2A2L6;A2A2L5;A0A0A0MQR2	Protein RTF2 homolog	RTFDC1
21.5202	21.3246	21.8688	21.7205	21.2316	21.9412	21.9865	21.6592	21.8012	21.6146	21.7632	20.5443				1.3775e-111	32155000	68	0.50038	0.323705	Q9BYB4;Q9BYB4-2;C9JPQ6	Q9BYB4;Q9BYB4-2;C9JPQ6	Guanine nucleotide-binding protein subunit beta-like protein 1	GNB1L
17.9173	16.5084	17.4579	20.8498	19.7292	21.5797	17.0583	18.0643	16.9401	17.7097	16.4542	17.8559			+	1.8208e-08	13691000	5	0.00839834	3.37967	Q9C037-2;Q9C037;Q9C037-3;H7C0Q6	Q9C037-2;Q9C037;Q9C037-3	Tripartite motif-containing protein 4	TRIM4
21.5287	20.4286	21.0315	20.4971	20.8504	20.4277	21.9984	20.968	21.4901	21.7863	21.3455	21.2797			+	5.5776e-42	22519000	28	0.0129884	-0.878781	Q9GZP4-2;Q9GZP4;X6R8S9;X6RHB9	Q9GZP4-2;Q9GZP4;X6R8S9	PITH domain-containing protein 1	PITHD1
19.4441	19.8568	19.5657	18.9769	18.8967	19.5946	18.1468	17.8402	16.9485	17.6772	18.1759	18.1988			+	2.23e-36	4712200	14	0.014994	1.1388	Q9GZS3;H0YMF9;H0YL19;H0YN81;H3BQA8	Q9GZS3;H0YMF9;H0YL19;H0YN81	WD repeat-containing protein 61	WDR61
18.4836	18.9088	17.5309	19.9891	19.1924	19.0019	16.8727	17.1049	17.0863	18.786	17.1657	17.494				4.1341e-07	4761800	6	0.0527452	1.57922	Q9H0D6-2;Q9H0D6	Q9H0D6-2;Q9H0D6	5-3 exoribonuclease 2	XRN2
24.1828	23.656	22.6849	23.1045	24.0918	23.2634	16.9936	17.297	16.7868	17.1907	16.86	16.0037			+	1.7232e-65	74620000	48	0.000130023	6.80179	Q9H1Y0;L7UQJ2;Q9H1Y0-2;Q7Z3H3	Q9H1Y0;L7UQJ2	Autophagy protein 5	ATG5
19.6848	19.136	19.7502	20.2189	19.6592	20.5807	17.0017	16.4173	17.6586	18.4582	17.3367	16.5208			+	3.9872e-51	5370100	18	0.0120452	2.71436	Q9H2U1-3;Q9H2U1-2;Q9H2U1;E7EWK3;H7C5F5	Q9H2U1-3;Q9H2U1-2;Q9H2U1;E7EWK3	Probable ATP-dependent RNA helicase DHX36	DHX36
23.6463	22.7666	23.4203	23.6439	23.1224	23.1801	24.815	24.2857	24.2266	24.6937	24.6159	24.5634			+	6.8881e-25	159170000	41	0.00150981	-1.30886	Q9H3K6;Q9H3K6-2;H3BV85;H3BTW0;H3BVE0	Q9H3K6;Q9H3K6-2;H3BV85;H3BTW0;H3BVE0	BolA-like protein 2	BOLA2;BOLA2B;LOC101060252
20.618	19.8813	21.5179	20.2664	20.0338	17.3304	19.7409	19.9023	21.6588	19.5205	17.9625	17.2417				8.0521e-38	12664000	24	0.449845	0.968569	Q9H857-3;Q9H857-2;Q9H857;Q9H857-4;H7C519;H7C4G8;C9J036	Q9H857-3;Q9H857-2;Q9H857;Q9H857-4	5-nucleotidase domain-containing protein 2	NT5DC2
20.3091	20.0843	20.5478	19.5844	19.517	17.0423	20.8788	20.6049	20.7519	20.001	20.1541	17.1804				1.6737e-31	10072000	28	0.771502	-0.397249	Q9H9A6	Q9H9A6	Leucine-rich repeat-containing protein 40	LRRC40
23.6489	22.9035	23.1862	22.8008	22.9427	22.9441	23.7231	22.2423	23.0158	23.5354	23.1424	23.3491			+	3.4259e-20	93338000	34	0.0221947	-0.446451	Q9HA64;I3L2G3;I3L139;I3L2K8;I3L3W5;I3L378	Q9HA64;I3L2G3;I3L139	Ketosamine-3-kinase	FN3KRP
21.6951	21.4697	21.6106	23.3846	22.4994	22.6351	19.0766	16.8686	18.8332	18.3624	16.475	17.8168			+	4.3959e-80	32626000	54	0.00106712	5.28826	Q9HAD4;H0YAA3;Q9HAD4-2;D6RE66;B4DHS8;D6RBY6;D6RH33;D6R9E7;D6RB94;B4DK73;H0Y9Z3;D6R9M1;D6RJA5;H0YAI6;D6RA22;D6RIX6	Q9HAD4;H0YAA3;Q9HAD4-2;D6RE66;B4DHS8;D6RBY6;D6RH33;D6R9E7;D6RB94;B4DK73	WD repeat-containing protein 41	WDR41
22.1534	21.8878	22.3992	22.1884	21.5894	21.3486	22.1534	21.4509	21.5776	21.7309	20.6478	20.928				2.1491e-102	37576000	84	0.212648	0.606575	Q9HAV4;H0Y3W3;H0Y9I3;H0Y3Q8;H0YA57	Q9HAV4	Exportin-5	XPO5
19.0553	19.1995	18.7666	18.9893	17.0173	17.9291	19.6577	17.9991	19.7141	19.2444	16.6885	16.8625				6.0077e-07	4010000	7	0.723772	0.380103	Q9HB71;Q9HB71-3;B2ZWH1;Q9HB71-2	Q9HB71;Q9HB71-3	Calcyclin-binding protein	CACYBP
21.2135	20.2769	22.0094	19.024	20.3055	16.141	23.7339	21.4044	23.6844	20.4059	20.1074	16.6023				4.2063e-46	30019000	35	0.767666	-0.548379	Q9HC38-2;Q9HC38;F6TLX2;I3L3Q4;Q9HC38-3;I3L1I0;I3NI27;I3NI24;I3L2C2;I3L1F4;I3L277	Q9HC38-2;Q9HC38;F6TLX2;I3L3Q4;Q9HC38-3	Glyoxalase domain-containing protein 4	GLOD4
21.633	21.6891	22.4671	22.1862	22.0832	22.9957	17.1354	16.6759	16.6029	17.7593	16.9153	17.7939			+	2.2767e-54	28538000	29	0.000266455	4.93223	Q9HCE1-2;Q9HCE1;Q5JR04;Q9HCE1-3	Q9HCE1-2;Q9HCE1;Q5JR04	Putative helicase MOV-10	MOV10
19.9857	20.2762	19.5666	19.5416	19.9131	19.6386	16.8448	16.8014	17.8139	18.2906	16.2477	16.9013			+	3.4185e-18	5320600	9	0.0140864	2.55126	Q9HCU5;B5MC98;H7C2N7	Q9HCU5;B5MC98	Prolactin regulatory element-binding protein	PREB
19.9235	21.1013	19.5664	20.0725	20.3634	20.0375	17.6907	16.8099	17.6702	16.9751	17.2015	16.296			+	1.6638e-18	7393200	15	0.000331385	3.3336	Q9HD20-2;Q9HD20;Q9HD20-3;H7C3H2	Q9HD20-2;Q9HD20	Probable cation-transporting ATPase 13A1	ATP13A1
22.8905	22.6056	19.9316	22.7303	23.0576	19.7506	16.6664	16.9488	17.8369	17.6004	15.4102	17.6992			+	2.1378e-38	33803000	23	0.0186056	4.9429	Q9HD45;Q5TB53	Q9HD45;Q5TB53	Transmembrane 9 superfamily member 3	TM9SF3
20.9706	20.6906	20.5398	21.0469	20.5818	20.7001	20.904	21.1068	20.909	20.5971	21.3157	21.2329				3.3433e-28	17067000	36	0.364534	-0.27232	Q9NPH2-2;Q9NPH2-3;Q9NPH2;J3QS51;J3KRH4	Q9NPH2-2;Q9NPH2-3;Q9NPH2	Inositol-3-phosphate synthase 1	ISYNA1
20.0807	16.4631	19.6202	20.1892	19.7696	20.8564	20.2175	16.6469	16.9956	19.8855	16.1509	20.0066				3.9586e-11	8662200	14	0.289678	1.59072	Q9NQZ5;C9JTD3	Q9NQZ5	StAR-related lipid transfer protein 7, mitochondrial	STARD7
20.1628	20.2437	20.3807	19.1956	20.4009	19.8792	17.8414	17.5254	17.3252	17.6255	16.5198	17.5853			+	2.3409e-21	6138000	13	0.00681869	2.58174	Q9NR30-2;Q9NR30;A0A087WVC1;A0A087WVB0;Q9BQ39	Q9NR30-2;Q9NR30	Nucleolar RNA helicase 2	DDX21
20.8248	20.521	20.0864	20.1267	19.9689	19.8624	17.7019	16.4616	17.7861	17.7042	17.2167	16.673			+	7.6567e-26	7661000	12	0.000820883	2.78799	Q9NRG9-2;Q9NRG9;F8VUB6;F8VZ44;H3BU82	Q9NRG9-2;Q9NRG9;F8VUB6;F8VZ44;H3BU82	Aladin	AAAS
18.9399	18.7585	19.2055	19.0429	18.9605	18.9529	18.8987	17.6819	18.8384	17.9875	17.8885	18.9855				1.6088e-17	3850200	7	0.117947	0.698245	Q9NRW3;A0A087WX48;Q6ICH2;Q8IUX4;Q96AK3	Q9NRW3	DNA dC->dU-editing enzyme APOBEC-3C	APOBEC3C
21.6597	20.8187	19.6283	19.9077	20.4035	20.0043	17.8637	17.5371	17.7534	17.4338	18.2282	16.8632			+	3.8014e-10	9666700	13	0.00359783	2.59679	Q9NS56-2;Q9NS56	Q9NS56-2;Q9NS56	E3 ubiquitin-protein ligase Topors	TOPORS
21.5035	21.1541	21.0008	21.6029	21.144	20.9145	21.37	20.7592	21.1713	21.9278	21.305	15.8556				2.1057e-33	25549000	35	0.4758	1.52432	Q9NS86	Q9NS86	LanC-like protein 2	LANCL2
22.4997	22.6122	22.6213	22.5455	22.1235	22.1485	23.3251	23.258	23.1785	23.09	23.4345	23.4925			+	1.7189e-69	69988000	109	0.00454978	-1.06653	Q9NSD9;Q9NSD9-2	Q9NSD9;Q9NSD9-2	Phenylalanine--tRNA ligase beta subunit	FARSB
19.749	19.2756	19.4679	19.5728	18.9822	16.7681	20.4443	20.1333	17.2642	19.6685	20.0811	20.3576				2.3564e-33	7915100	23	0.143092	-1.59467	Q9NSP4;B1AHQ6;Q9NSP4-4;Q9NSP4-2;B1AHQ7;Q9NSP4-3;B1AHQ8	Q9NSP4;B1AHQ6;Q9NSP4-4;Q9NSP4-2	Centromere protein M	CENPM
21.2464	20.4194	20.0299	20.4142	20.7514	19.3557	17.0474	17.705	18.5389	16.2957	17.53	16.8706			+	4.3609e-43	9700000	25	0.00402679	3.27503	Q9NU22;Q5T795;M0QXR3	Q9NU22;Q5T795	Midasin	MDN1
21.1568	21.3111	21.8277	21.889	21.9205	22.5562	17.3672	16.8574	17.8361	18.0503	16.0534	17.4109			+	1.1174e-86	20583000	44	0.00139665	4.95033	Q9NUD5;Q9NUD5-2	Q9NUD5;Q9NUD5-2	Zinc finger CCHC domain-containing protein 3	ZCCHC3
21.5057	21.7224	20.2642	21.3834	21.8358	20.4629	17.8144	17.1895	18.3702	16.08	16.5657	15.8794			+	7.9415e-62	15943000	28	0.000365914	5.05235	Q9NY74	Q9NY74	Ewings tumor-associated antigen 1	ETAA1
24.057	23.0803	22.5538	22.5241	22.8851	20.6513	17.7827	17.6539	17.0474	16.1296	17.28	15.7703			+	3.0022e-64	50243000	53	0.00245589	5.62686	Q9NYA4;J3QR65;J3QLB9;J3QKV8;J3QRJ2;J3KT95	Q9NYA4;J3QR65	Myotubularin-related protein 4	MTMR4
22.036	22.8402	20.606	21.798	22.713	20.3693	17.3081	17.621	17.6762	17.8565	17.2192	17.3754			+	1.5578e-16	25877000	21	0.00426348	4.14305	Q9NZ01;M0R3C3;M0QXM3;Q9NZ01-2	Q9NZ01;M0R3C3	Very-long-chain enoyl-CoA reductase	TECR
19.1511	19.3078	20.52	19.7028	19.3755	20.772	18.5448	17.128	17.7015	16.8433	17.8498	17.9102			+	2.0748e-16	5275300	11	0.0114328	2.41568	Q9NZI8-2;Q9NZI8	Q9NZI8-2;Q9NZI8	Insulin-like growth factor 2 mRNA-binding protein 1	IGF2BP1
25.1534	25.2778	24.4225	24.4614	25.2114	24.1451	17.8629	19.2276	17.7806	16.5366	16.9043	17.7717			+	3.1889e-82	176270000	84	9.92107e-05	7.53512	Q9P035;H3BS72;H3BPZ1;Q9P035-2;H3BRL8;H3BMZ1	Q9P035;H3BS72;H3BPZ1;Q9P035-2	Very-long-chain (3R)-3-hydroxyacyl-[acyl-carrier protein] dehydratase 3	PTPLAD1
20.3554	21.3972	19.5377	20.2807	20.5987	19.4832	18.3811	18.4123	18.0655	17.0148	16.6465	17.3856			+	2.8192e-14	8250400	18	0.00140764	3.10523	Q9P0I2-2;Q9P0I2;S4R3U9;C9JLM9	Q9P0I2-2;Q9P0I2;S4R3U9;C9JLM9	ER membrane protein complex subunit 3	EMC3
22.7447	23.4969	21.1276	22.7229	23.0804	20.9997	17.0977	17.7042	17.5087	17.6425	17.8271	16.6617			+	2.336e-35	39498000	36	0.0026781	4.89054	Q9P0L0;Q9P0L0-2;J3QKM9	Q9P0L0;Q9P0L0-2	Vesicle-associated membrane protein-associated protein A	VAPA
25.979	25.56	25.5647	26.0656	25.284	25.3832	26.1778	25.3812	25.5689	25.9735	25.7984	25.6854				0	540970000	315	0.404758	-0.241542	Q9P258	Q9P258	Protein RCC2	RCC2
20.8055	20.4867	20.7905	19.3683	21.6044	20.3811	17.7078	18.2424	16.3643	16.1504	16.9427	16.82			+	2.5883e-28	9907000	34	0.00528357	3.81355	Q9P2J5;Q9P2J5-2;Q9P2J5-3;A0A087WXY1	Q9P2J5;Q9P2J5-2;Q9P2J5-3	Leucine--tRNA ligase, cytoplasmic	LARS
20.5482	19.7077	20.5642	20.1216	19.7082	19.6365	20.1846	16.9096	18.1286	19.7302	16.3431	16.6464				7.955e-40	8848900	21	0.108651	2.24889	Q9UBB4;Q9UBB4-2;B1AHE4;B1AHE3	Q9UBB4;Q9UBB4-2	Ataxin-10	ATXN10
19.1442	18.8317	19.0433	18.5452	16.4321	18.3543	19.2832	19.3788	16.1474	18.7471	17.7332	17.9488				1.3151e-12	3872400	14	0.647783	-0.36585	Q9UBB6-2;Q9UBB6;Q9UBB6-3;C9J5H8	Q9UBB6-2;Q9UBB6;Q9UBB6-3;C9J5H8	Neurochondrin	NCDN
22.4457	22.7634	21.793	22.0109	22.3176	21.668	17.7323	17.5432	16.1972	16.3646	17.6204	16.4422			+	4.5797e-16	28964000	23	0.000315883	5.18981	Q9UBM7;H0YE57;E9PM00;E9PJ54	Q9UBM7	7-dehydrocholesterol reductase	DHCR7
25.1318	24.9166	25.2849	23.6601	25.9985	24.8456	24.0929	25.1578	24.955	24.4957	25.7854	24.2595				7.6376e-221	344260000	227	0.988994	-0.0121066	Q9UBN7;Q9UBN7-2;A6NDI8;E7EPS2;C9J172;E9PEH1;E7EP63;E7ER52;C9JEF4;H7C0Z9	Q9UBN7;Q9UBN7-2	Histone deacetylase 6	HDAC6
22.4145	21.2272	23.2917	22.1492	22.1559	22.6495	23.76	22.9546	23.2807	23.3342	23.5893	22.9821			+	1.6607e-87	75974000	74	0.0152299	-0.983659	Q9UBV8	Q9UBV8	Peflin	PEF1
22.1797	22.8552	21.6509	21.8527	22.1322	21.3442	17.8091	17.5686	17.9338	16.5921	16.7166	17.547			+	4.7836e-68	25500000	30	0.000217615	4.82445	Q9UGP8;A6PVC9	Q9UGP8	Translocation protein SEC63 homolog	SEC63
23.573	23.542	22.6964	25.5176	24.6056	25.4391	18.0855	17.6484	19.8621	15.9225	16.905	16.1539			+	8.6853e-166	144260000	133	2.87419e-05	8.86036	Q9UHD2;F5H206;F5H1A3;F5GZI4;Q14164-2;A0A075B7B4;Q14164	Q9UHD2	Serine/threonine-protein kinase TBK1	TBK1
18.3131	16.3114	18.5165	18.1782	18.5925	18.7584	17.5452	17.9354	16.9149	16.8792	15.9067	16.8497			+	1.0575e-10	2201000	9	0.00564625	1.96453	Q9UHI6;E9PJ60;Q9UHI6-2	Q9UHI6;E9PJ60	Probable ATP-dependent RNA helicase DDX20	DDX20
22.8654	22.5078	22.8353	24.1155	23.5009	24.0389	16.4349	17.3743	16.6065	15.0824	16.9123	17.4308			+	1.4295e-111	64687000	92	0.000553431	7.40992	Q9UKV8;Q9UKV8-2;E5RJY2	Q9UKV8;Q9UKV8-2	Protein argonaute-2	AGO2
23.8868	23.9045	23.4649	23.1848	23.7735	23.2816	18.1467	16.2212	17.0874	15.8254	17.4477	16.5358			+	6.0184e-63	72342000	52	0.000173116	6.81038	Q9ULG6-2;Q9ULG6;Q9ULG6-5;Q9ULG6-4;Q9ULG6-3;H3BN32;H3BV63;H3BNE2	Q9ULG6-2;Q9ULG6;Q9ULG6-5;Q9ULG6-4	Cell cycle progression protein 1	CCPG1
19.2237	19.3308	19.0387	16.5443	16.4347	19.1841	19.4427	19.7563	19.6565	19.4095	15.9303	17.2483				1.302e-24	4613400	13	0.921766	-0.141674	Q9ULV4;Q9ULV4-2;Q9ULV4-3;B4E3S0;F8W1H8;F8VUX3;F8VSA4;F8VRE9;H0YHL7;F8VTT6;F8VVB7	Q9ULV4;Q9ULV4-2;Q9ULV4-3;B4E3S0	Coronin-1C;Coronin	CORO1C
17.2972	18.5033	19.7166	18.7458	19.4791	20.5317	16.2244	17.999	17.7186	16.1954	15.8223	18.3486			+	2.7943e-06	3437500	9	0.0412636	2.79679	Q9UN86-2;Q9UN86	Q9UN86-2;Q9UN86	Ras GTPase-activating protein-binding protein 2	G3BP2
18.8376	19.506	18.8691	19.6217	20.2252	17.1008	16.2728	16.0027	16.2182	16.8944	17.4125	17.0916				2.1683e-09	4079600	12	0.128824	1.84975	Q9UNS2;J3QKR0;C9JLV5;H7C3P9;Q9UNS2-2;J3QL22;J3QS85;J3KTQ1;K7ES36	Q9UNS2;J3QKR0;C9JLV5;H7C3P9;Q9UNS2-2	COP9 signalosome complex subunit 3	COPS3
19.1013	20.2938	18.2831	24.4708	20.5266	23.7995	17.9577	16.0529	16.4336	17.5683	17.9423	18.3677			+	8.5071e-140	43246000	36	0.0159937	4.97287	Q9UPN4-2;Q9UPN4;Q9UPN4-3;I3L2J8;I3L2X7;I3L4M5;I3L316	Q9UPN4-2;Q9UPN4;Q9UPN4-3;I3L2J8	5-azacytidine-induced protein 1	AZI1
23.3961	23.2075	23.6184	24.682	23.8897	25.2751	16.9692	17.8027	16.6623	17.909	17.8051	18.0105			+	0	107260000	95	7.83691e-05	6.70736	Q9UPQ9-1;Q9UPQ9;H0Y720;Q9UPQ9-2	Q9UPQ9-1;Q9UPQ9;H0Y720	Trinucleotide repeat-containing gene 6B protein	TNRC6B
19.4935	19.8726	19.506	19.5493	19.2412	18.867	19.8014	16.7761	15.989	19.5736	17.4226	19.2499				3.021e-18	5927100	18	0.537295	0.47045	Q9UPU5	Q9UPU5	Ubiquitin carboxyl-terminal hydrolase 24	USP24
19.108	18.9494	19.4276	16.4992	19.3382	16.3205	16.6699	16.4653	16.951	17.2087	16.7054	16.9742				0.00086678	2810600	5	0.690511	0.423218	Q9UQ35	Q9UQ35	Serine/arginine repetitive matrix protein 2	SRRM2
20.2262	19.5241	19.605	19.5717	19.4819	19.7815	17.1365	16.9498	15.1443	15.7276	16.8622	18.0366			+	9.0602e-15	5183800	11	0.0152354	2.73622	Q9UQE7	Q9UQE7	Structural maintenance of chromosomes protein 3	SMC3
20.0989	20.1067	18.4987	16.3485	20.3731	19.9438	20.4699	20.4056	20.8378	20.8039	20.2131	19.9931				2.3132e-09	9730400	11	0.327274	-1.44825	Q9Y266;A0A0A0MSS4;A0A0A0MSU9	Q9Y266	Nuclear migration protein nudC	NUDC
23.1455	23.2693	22.9194	22.935	22.8317	21.93	22.0905	21.9971	21.733	21.3708	21.998	22.1493				2.2235e-27	64096000	58	0.14236	0.726217	Q9Y285;Q9Y285-2;K7ER00;K7ER16;K7EK06;K7EPH2	Q9Y285;Q9Y285-2;K7ER00;K7ER16	Phenylalanine--tRNA ligase alpha subunit	FARSA
18.6291	18.696	18.7079	17.3063	18.1187	18.6805	19.4755	19.8206	19.5096	18.639	19.7843	19.6887				1.4818e-15	4432600	23	0.0693759	-1.33551	Q9Y2A7;Q9Y2A7-2	Q9Y2A7;Q9Y2A7-2	Nck-associated protein 1	NCKAP1
20.0965	20.2407	19.7326	19.9858	20.833	19.7804	20.4861	20.8113	20.3727	20.4472	16.6902	18.8442				2.7425e-13	10630000	15	0.246596	1.5392	Q9Y2S7;B4DEM9	Q9Y2S7;B4DEM9	Polymerase delta-interacting protein 2	POLDIP2
20.21	20.5204	20.8879	19.7668	20.1862	20.2918	17.7489	17.5859	15.8913	16.2415	17.9806	17.5946			+	1.4582e-63	7143200	25	0.00699306	2.80939	Q9Y2U8	Q9Y2U8	Inner nuclear membrane protein Man1	LEMD3
16.3108	17.2755	19.5199	20.1663	17.6287	16.9095	20.7177	20.6279	19.2069	20.7289	16.4879	19.9536				1.306e-07	8559400	9	0.641726	-0.821948	Q9Y2Z0-2;Q9Y2Z0	Q9Y2Z0-2;Q9Y2Z0	Suppressor of G2 allele of SKP1 homolog	SUGT1
16.2338	19.1929	15.8776	19.2109	16.9867	16.6109	19.1034	18.883	18.6932	16.958	18.9533	19.4003				3.1953e-25	4998000	19	0.492387	-0.834331	Q9Y3F4;Q9Y3F4-2;H0YH33	Q9Y3F4;Q9Y3F4-2	Serine-threonine kinase receptor-associated protein	STRAP
20.5875	20.8119	21.1792	21.666	20.6987	21.8066	20.6958	21.3131	21.7229	20.9866	21.1908	17.4685				2.1755e-42	22400000	39	0.296455	1.50847	Q9Y3I0	Q9Y3I0	tRNA-splicing ligase RtcB homolog	C22orf28
21.2649	22.0599	20.7034	21.2616	22.1053	18.1043	16.2932	16.0741	16.2634	16.897	17.5825	18.1428				9.4192e-07	17243000	9	0.0808821	2.94963	Q9Y3U8;J3QSB5	Q9Y3U8;J3QSB5	60S ribosomal protein L36	RPL36
19.0893	19.8815	19.9164	19.2963	19.4989	18.7362	16.5021	16.2911	16.9663	17.5294	16.2022	17.6973			+	3.1944e-52	3957900	13	0.0179259	2.03414	Q9Y4R8;H3BRS3;H3BU45	Q9Y4R8;H3BRS3	Telomere length regulation protein TEL2 homolog	TELO2
25.6898	25.0609	20.4882	25.3845	24.4129	20.4909	16.724	16.5215	17.6439	16.5811	16.8916	17.5701			+	2.726e-139	175500000	93	0.0135931	6.41516	Q9Y4W2-2;Q9Y4W2;Q9Y4W2-3;Q9Y4W2-4	Q9Y4W2-2;Q9Y4W2;Q9Y4W2-3	Ribosomal biogenesis protein LAS1L	LAS1L
18.2685	17.5118	17.8502	20.0381	19.2743	19.8572	16.0707	15.8431	17.9866	16.3225	17.4674	17.5579			+	5.7959e-09	2522100	5	0.00476057	2.60727	Q9Y520-3;Q9Y520-4;E7EPN9;Q9Y520-5;Q9Y520;Q9Y520-7;Q9Y520-6;Q9Y520-2	Q9Y520-3;Q9Y520-4;E7EPN9;Q9Y520-5;Q9Y520;Q9Y520-7;Q9Y520-6	Protein PRRC2C	PRRC2C
16.8011	17.5852	20.0024	19.3901	17.3036	19.6165	19.5067	19.6508	19.7919	19.4633	16.5807	19.9893				2.4669e-15	6006900	19	0.94637	0.0923487	Q9Y5K6	Q9Y5K6	CD2-associated protein	CD2AP
21.5631	22.6415	20.4802	21.2579	21.9014	20.7942	17.0041	19.7786	17.2823	19.3842	17.2866	16.8938			+	5.0303e-25	20537000	30	0.0144093	3.46297	Q9Y5M8;H7C4H2;C9J5Z8	Q9Y5M8;H7C4H2	Signal recognition particle receptor subunit beta	SRPRB
22.2459	21.3561	22.5878	21.1738	21.6669	21.2068	21.9306	21.2271	21.8001	21.2445	21.3372	21.2161				1.1127e-41	30867000	48	0.636939	0.0832647	Q9Y5Y2;H3BQR2;H3BNF0;H3BNS4;B7Z6P0;H3BRK5;H3BMW1;H3BRE1	Q9Y5Y2;H3BQR2;H3BNF0;H3BNS4	Cytosolic Fe-S cluster assembly factor NUBP2	NUBP2
18.5061	18.4527	19.5206	18.9192	17.0127	18.8833	19.4623	19.027	15.793	17.5067	18.8268	19.1218				1.287e-08	3777200	12	0.803323	-0.213367	Q9Y6Y8-2;Q9Y6Y8;H7C0V8	Q9Y6Y8-2;Q9Y6Y8	SEC23-interacting protein	SEC23IP
