# Supplementary material for: FIP200 controls the TBK1 activation threshold at SQSTM1/p62-positive condensates
Source: Sci Rep. 2021 Jul 5;11:13863. doi: 10.1038/s41598-021-92408-4 (PMC8257712; doi:10.1038/s41598-021-92408-4)
Supplement: Supplementary file 3 — Supplementary Information 3. [file 41598_2021_92408_MOESM3_ESM.xlsx]

## Sheet: Macros
Macro for analysis of TBK1 pS172 dots
dir1 = getDirectory("INPUT ");
dir2 = getDirectory("OUTPUT ");
setBatchMode(true);
list = getFileList(dir1);
for (i=0; i<list.length; i++)
{
open(dir1+list[i]);
title = File.nameWithoutExtension ;
//split and save channels
run("Options...", "iterations=1 count=1 black do=Nothing");
run("Split Channels");
run("Duplicate...", " ");
saveAs("Tiff", dir2+title+"_TBK1pS172roi.tif");
close();
run("8-bit");
saveAs("Tiff", dir2+title+"_TBK1pS172.tif");
close();
saveAs("Tiff", dir2+title+"_DAPI.tif");
close();
//process and count nuclei
open(dir2+title+"_DAPI.tif");
run("Median...", "radius=20");
run("Subtract Background...", "rolling=150");
run("Enhance Contrast...", "saturated=0.01 normalize");
run("8-bit");
run("Auto Threshold", "method=Li white");
run("Fill Holes");
run("Adjustable Watershed", "tolerance=1.5");
saveAs("Tiff", dir2+title+"_DAPI_processed.tif");
run("Analyze Particles...", "size=30-Infinity show=Outlines exclude clear summarize");
saveAs("Tiff", dir2+title+"_DAPI_drawing.tif");
close();
open(dir2+title+"_DAPI.tif");
run("8-bit");
saveAs("Tiff", dir2+title+"_DAPI.tif");
close();
//process and count TBK1 pS172 dots
open(dir2+title+"_TBK1pS172.tif");
run("Convoluted Background Subtraction", "convolution=Median radius=15");
run("8-bit");
run("Auto Threshold", "method=MaxEntropy white");
saveAs("Tiff", dir2+title+"_TBK1pS172_processed.tif");
run("Analyze Particles...", "size=0.1-Infinity show=Outlines exclude clear summarize add");
close();
//select all ROIs in ROI manager
count=roiManager("count");
array=newArray(count);
for(f=0; f<count;f++)
array[f] = f;
roiManager("Select", array);
close();
close();
//transfer ROIs to original image and measure intensities
open(dir2+title+"_TBK1pS172roi.tif");
roiManager("Show All");
roiManager("Measure");
run("8-bit");
saveAs("Tiff", dir2+title+"_TBK1pS172roi.tif");
//export to excel file on desktop
selectWindow("Results");
run("Read and Write Excel");
close();
}
setBatchMode(false);
//save summary sheet
selectWindow("Summary");
saveAs("Text", dir2+"Summary.txt");
run("Close All")
showMessage("You are awesome");
exit();
